# Supplementary material for: Assessing the causal relationships between circulating metabolic biomarkers and breast cancer by using mendelian randomization
Source: Front Genet. 2024 Dec 18;15:1448748. doi: 10.3389/fgene.2024.1448748 (PMC11688392; doi:10.3389/fgene.2024.1448748)
Supplement: Supplementary file 9 [file DataSheet14.xlsx]

## Sheet: Supplementary Tables
SUPPLEMENTARY TABLES
Supplementary Table 1. Circulating metabolic biomarkers Index Number and Name Correspondence Table.
Supplementary Table 2. Associations between circulating metabolic biomarkers and BC from Mendelian randomization analyses.
Supplementary Table 3. Associations between circulating metabolic biomarkers and ER+ BC from Mendelian randomization analyses.
Supplementary Table 4. Associations between circulating metabolic biomarkers and ER- BC from Mendelian randomization analyses.
Supplementary Table 5. Heterogeneity in BC.
Supplementary Table 6. Heterogeneity in ER+ BC.
Supplementary Table 7. Heterogeneity in ER- BC.
Supplementary Table 8. Pleiotropy in BC.
Supplementary Table 9. Pleiotropy in ER+ BC.
Supplementary Table 10. Pleiotropy in ER- BC.
Supplementary Table 11. Details of the instrumental variables of circulating metabolic biomarkers used in MR analysis on BC.
Supplementary Table 12. Details of the instrumental variables of circulating metabolic biomarkers used in MR analysis on ER+ BC.
Supplementary Table 13. Details of the instrumental variables of circulating metabolic biomarkers used in MR analysis on ER- BC.
Supplementary Table 14. Reverse causality in BC.
Supplementary Table 15. Reverse causality in ER+ BC.
Supplementary Table 16. Reverse causality in ER- BC.
Supplementary Table 17: List of Circulating metabolic biomarkers and their Units.

## Sheet: ST1
Supplementary Table1:Circulating metabolic biomarkers Index Number and Name Correspondence Table
ID	DISEASE/TRAIT	INITIAL SAMPLE SIZE	PUBMEDID	LINK
GCST90301941	Acetate levels	4,435 East Asian ancestry individuals, 11,340 South Asian ancestry individuals, 120,241 European ancestry individuals	38448586	www.ncbi.nlm.nih.gov/pubmed/38448586
GCST90301942	Acetone levels	4,435 East Asian ancestry individuals, 11,340 South Asian ancestry individuals, 114,536 European ancestry individuals	38448586	www.ncbi.nlm.nih.gov/pubmed/38448586
GCST90301943	Alanine levels	4,435 East Asian ancestry individuals, 11,340 South Asian ancestry individuals, 120,241 European ancestry individuals	38448586	www.ncbi.nlm.nih.gov/pubmed/38448586
GCST90301944	Albumin levels	4,435 East Asian ancestry individuals, 11,340 South Asian ancestry individuals, 120,241 European ancestry individuals	38448586	www.ncbi.nlm.nih.gov/pubmed/38448586
GCST90301945	Apolipoprotein A-I levels	4,435 East Asian ancestry individuals, 11,340 South Asian ancestry individuals, 120,241 European ancestry individuals	38448586	www.ncbi.nlm.nih.gov/pubmed/38448586
GCST90301946	Apolipoprotein B levels	4,435 East Asian ancestry individuals, 11,340 South Asian ancestry individuals, 120,241 European ancestry individuals	38448586	www.ncbi.nlm.nih.gov/pubmed/38448586
GCST90301947	Ratio of apolipoprotein B to apolipoprotein A1 levels	4,435 East Asian ancestry individuals, 11,340 South Asian ancestry individuals, 120,241 European ancestry individuals	38448586	www.ncbi.nlm.nih.gov/pubmed/38448586
GCST90301948	3-Hydroxybutyrate levels	11,340 South Asian ancestry individuals, 72,076 European ancestry individuals	38448586	www.ncbi.nlm.nih.gov/pubmed/38448586
GCST90301949	Citrate levels	11,340 South Asian ancestry individuals, 72,076 European ancestry individuals	38448586	www.ncbi.nlm.nih.gov/pubmed/38448586
GCST90301950	Conjugated linoleic acid	70,413 Non-Finnish European ancestry individuals	38448586	www.ncbi.nlm.nih.gov/pubmed/38448586
GCST90301951	Ratio of conjugated linoleic acid to total fatty acids	70,413 Non-Finnish European ancestry individuals	38448586	www.ncbi.nlm.nih.gov/pubmed/38448586
GCST90301952	Creatinine levels	4,435 East Asian ancestry individuals, 11,340 South Asian ancestry individuals, 120,241 European ancestry individuals	38448586	www.ncbi.nlm.nih.gov/pubmed/38448586
GCST90301953	Diacylglycerol levels	74,743 Non-Finnish European ancestry individuals	38448586	www.ncbi.nlm.nih.gov/pubmed/38448586
GCST90301954	Ratio of diacylglycerol to triglycerides	74,743 Non-Finnish European ancestry individuals	38448586	www.ncbi.nlm.nih.gov/pubmed/38448586
GCST90301955	Docosahexaenoic acid (22:6) levels	4,435 East Asian ancestry individuals, 11,340 South Asian ancestry individuals, 120,241 European ancestry individuals	38448586	www.ncbi.nlm.nih.gov/pubmed/38448586
GCST90301956	Ratio of 22:6 docosahexaenoic acid to total fatty acids	4,435 East Asian ancestry individuals, 11,340 South Asian ancestry individuals, 120,241 European ancestry individuals	38448586	www.ncbi.nlm.nih.gov/pubmed/38448586
GCST90301957	Esterified cholesterol levels	4,435 East Asian ancestry individuals, 11,340 South Asian ancestry individuals, 120,241 European ancestry individuals	38448586	www.ncbi.nlm.nih.gov/pubmed/38448586
GCST90301958	Estimated description of fatty acid chain length not actual carbon number	74,743 Non-Finnish European ancestry individuals	38448586	www.ncbi.nlm.nih.gov/pubmed/38448586
GCST90301959	Omega-3 fatty acids levels	4,435 East Asian ancestry individuals, 11,340 South Asian ancestry individuals, 120,241 European ancestry individuals	38448586	www.ncbi.nlm.nih.gov/pubmed/38448586
GCST90301960	Ratio of omega-3 fatty acids to total fatty acids	4,435 East Asian ancestry individuals, 11,340 South Asian ancestry individuals, 120,241 European ancestry individuals	38448586	www.ncbi.nlm.nih.gov/pubmed/38448586
GCST90301961	Omega-6 fatty acids levels	4,435 East Asian ancestry individuals, 11,340 South Asian ancestry individuals, 120,241 European ancestry individuals	38448586	www.ncbi.nlm.nih.gov/pubmed/38448586
GCST90301962	Ratio of omega-6 fatty acids to total fatty acids	4,435 East Asian ancestry individuals, 11,340 South Asian ancestry individuals, 110,896 European ancestry individuals	38448586	www.ncbi.nlm.nih.gov/pubmed/38448586
GCST90301963	Free cholesterol levels	4,435 East Asian ancestry individuals, 11,340 South Asian ancestry individuals, 120,241 European ancestry individuals	38448586	www.ncbi.nlm.nih.gov/pubmed/38448586
GCST90301964	Glucose levels	4,435 East Asian ancestry individuals, 11,340 South Asian ancestry individuals, 120,241 European ancestry individuals	38448586	www.ncbi.nlm.nih.gov/pubmed/38448586
GCST90301965	Glutamine levels	4,435 East Asian ancestry individuals, 11,340 South Asian ancestry individuals, 115,911 European ancestry individuals	38448586	www.ncbi.nlm.nih.gov/pubmed/38448586
GCST90301966	Glycerol levels	11,340 South Asian ancestry individuals, 30,718 European ancestry individuals	38448586	www.ncbi.nlm.nih.gov/pubmed/38448586
GCST90301967	Glycine levels	11,340 South Asian ancestry individuals, 78,883 European ancestry individuals	38448586	www.ncbi.nlm.nih.gov/pubmed/38448586
GCST90301968	Glycoprotein acetylation	4,435 East Asian ancestry individuals, 11,340 South Asian ancestry individuals, 113,034 European ancestry individuals	38448586	www.ncbi.nlm.nih.gov/pubmed/38448586
GCST90301969	Total cholesterol in HDL2	4,435 East Asian ancestry individuals, 11,340 South Asian ancestry individuals, 120,241 European ancestry individuals	38448586	www.ncbi.nlm.nih.gov/pubmed/38448586
GCST90301970	Total cholesterol in HDL3	4,435 East Asian ancestry individuals, 11,340 South Asian ancestry individuals, 120,241 European ancestry individuals	38448586	www.ncbi.nlm.nih.gov/pubmed/38448586
GCST90301971	Total cholesterol levels in HDL	4,435 East Asian ancestry individuals, 11,340 South Asian ancestry individuals, 120,241 European ancestry individuals	38448586	www.ncbi.nlm.nih.gov/pubmed/38448586
GCST90301972	Mean diameter of HDL particles	4,435 East Asian ancestry individuals, 11,340 South Asian ancestry individuals, 120,241 European ancestry individuals	38448586	www.ncbi.nlm.nih.gov/pubmed/38448586
GCST90301973	Triglyceride levels in HDL	4,435 East Asian ancestry individuals, 11,340 South Asian ancestry individuals, 120,241 European ancestry individuals	38448586	www.ncbi.nlm.nih.gov/pubmed/38448586
GCST90301974	Histidine levels	4,435 East Asian ancestry individuals, 11,340 South Asian ancestry individuals, 120,241 European ancestry individuals	38448586	www.ncbi.nlm.nih.gov/pubmed/38448586
GCST90301975	Total Cholesterol in IDL	4,435 East Asian ancestry individuals, 11,340 South Asian ancestry individuals, 120,241 European ancestry individuals	38448586	www.ncbi.nlm.nih.gov/pubmed/38448586
GCST90301976	Cholesteryl esters to total lipids ratio in IDL	4,435 East Asian ancestry individuals, 11,340 South Asian ancestry individuals, 120,241 European ancestry individuals	38448586	www.ncbi.nlm.nih.gov/pubmed/38448586
GCST90301977	Cholesterol esters in IDL	4,435 East Asian ancestry individuals, 11,340 South Asian ancestry individuals, 120,241 European ancestry individuals	38448586	www.ncbi.nlm.nih.gov/pubmed/38448586
GCST90301978	Cholesteryl esters to total lipids ratio in IDL	4,435 East Asian ancestry individuals, 11,340 South Asian ancestry individuals, 120,241 European ancestry individuals	38448586	www.ncbi.nlm.nih.gov/pubmed/38448586
GCST90301979	Free cholesterol in IDL	4,435 East Asian ancestry individuals, 11,340 South Asian ancestry individuals, 120,241 European ancestry individuals	38448586	www.ncbi.nlm.nih.gov/pubmed/38448586
GCST90301980	Free cholesterol to total lipids ratio in IDL	4,435 East Asian ancestry individuals, 11,340 South Asian ancestry individuals, 120,241 European ancestry individuals	38448586	www.ncbi.nlm.nih.gov/pubmed/38448586
GCST90301981	Total lipids in IDL	4,435 East Asian ancestry individuals, 11,340 South Asian ancestry individuals, 120,241 European ancestry individuals	38448586	www.ncbi.nlm.nih.gov/pubmed/38448586
GCST90301982	Concentration of IDL particles	4,435 East Asian ancestry individuals, 11,340 South Asian ancestry individuals, 120,241 European ancestry individuals	38448586	www.ncbi.nlm.nih.gov/pubmed/38448586
GCST90301983	Phospholipids in IDL	4,435 East Asian ancestry individuals, 11,340 South Asian ancestry individuals, 120,241 European ancestry individuals	38448586	www.ncbi.nlm.nih.gov/pubmed/38448586
GCST90301984	Phospholipids to total lipids ratio in IDL	4,435 East Asian ancestry individuals, 11,340 South Asian ancestry individuals, 120,241 European ancestry individuals	38448586	www.ncbi.nlm.nih.gov/pubmed/38448586
GCST90301985	Triglycerides in IDL	4,435 East Asian ancestry individuals, 11,340 South Asian ancestry individuals, 120,241 European ancestry individuals	38448586	www.ncbi.nlm.nih.gov/pubmed/38448586
GCST90301986	Triglycerides to total lipids ratio in IDL	4,435 East Asian ancestry individuals, 11,340 South Asian ancestry individuals, 120,241 European ancestry individuals	38448586	www.ncbi.nlm.nih.gov/pubmed/38448586
GCST90301987	Isoleucine levels	4,435 East Asian ancestry individuals, 11,340 South Asian ancestry individuals, 120,241 European ancestry individuals	38448586	www.ncbi.nlm.nih.gov/pubmed/38448586
GCST90301988	Linoleic acid (18:2) levels	4,435 East Asian ancestry individuals, 11,340 South Asian ancestry individuals, 120,241 European ancestry individuals	38448586	www.ncbi.nlm.nih.gov/pubmed/38448586
GCST90301989	Ratio of 18:2 linoleic acid to total fatty acids	4,435 East Asian ancestry individuals, 11,340 South Asian ancestry individuals, 120,241 European ancestry individuals	38448586	www.ncbi.nlm.nih.gov/pubmed/38448586
GCST90301990	Lactate levels	4,435 East Asian ancestry individuals, 11,340 South Asian ancestry individuals, 120,241 European ancestry individuals	38448586	www.ncbi.nlm.nih.gov/pubmed/38448586
GCST90301991	Total cholesterol levels in LDL	4,435 East Asian ancestry individuals, 11,340 South Asian ancestry individuals, 120,241 European ancestry individuals	38448586	www.ncbi.nlm.nih.gov/pubmed/38448586
GCST90301992	Mean diameter of LDL particles	4,435 East Asian ancestry individuals, 11,340 South Asian ancestry individuals, 120,241 European ancestry individuals	38448586	www.ncbi.nlm.nih.gov/pubmed/38448586
GCST90301993	Triglyceride levels in LDL	4,435 East Asian ancestry individuals, 11,340 South Asian ancestry individuals, 120,241 European ancestry individuals	38448586	www.ncbi.nlm.nih.gov/pubmed/38448586
GCST90301994	Leucine levels	4,435 East Asian ancestry individuals, 11,340 South Asian ancestry individuals, 120,241 European ancestry individuals	38448586	www.ncbi.nlm.nih.gov/pubmed/38448586
GCST90301995	Total cholesterol in large HDL	4,435 East Asian ancestry individuals, 11,340 South Asian ancestry individuals, 120,241 European ancestry individuals	38448586	www.ncbi.nlm.nih.gov/pubmed/38448586
GCST90301996	Total cholesterol to total lipids ratio in large HDL	4,435 East Asian ancestry individuals, 11,340 South Asian ancestry individuals, 120,241 European ancestry individuals	38448586	www.ncbi.nlm.nih.gov/pubmed/38448586
GCST90301997	Cholesterol esters in large HDL	4,435 East Asian ancestry individuals, 11,340 South Asian ancestry individuals, 120,241 European ancestry individuals	38448586	www.ncbi.nlm.nih.gov/pubmed/38448586
GCST90301998	Cholesteryl esters to total lipids ratio in large HDL	4,435 East Asian ancestry individuals, 11,340 South Asian ancestry individuals, 120,241 European ancestry individuals	38448586	www.ncbi.nlm.nih.gov/pubmed/38448586
GCST90301999	Free cholesterol in large HDL	4,435 East Asian ancestry individuals, 11,340 South Asian ancestry individuals, 120,241 European ancestry individuals	38448586	www.ncbi.nlm.nih.gov/pubmed/38448586
GCST90302000	Free cholesterol to total lipids ratio in large HDL	4,435 East Asian ancestry individuals, 11,340 South Asian ancestry individuals, 120,241 European ancestry individuals	38448586	www.ncbi.nlm.nih.gov/pubmed/38448586
GCST90302001	Total lipids in large HDL	4,435 East Asian ancestry individuals, 11,340 South Asian ancestry individuals, 120,241 European ancestry individuals	38448586	www.ncbi.nlm.nih.gov/pubmed/38448586
GCST90302002	Concentration of large HDL particles	4,435 East Asian ancestry individuals, 11,340 South Asian ancestry individuals, 120,241 European ancestry individuals	38448586	www.ncbi.nlm.nih.gov/pubmed/38448586
GCST90302003	Phospholipids in large HDL	4,435 East Asian ancestry individuals, 11,340 South Asian ancestry individuals, 120,241 European ancestry individuals	38448586	www.ncbi.nlm.nih.gov/pubmed/38448586
GCST90302004	Phospholipids to total lipids ratio in large HDL	4,435 East Asian ancestry individuals, 11,340 South Asian ancestry individuals, 120,241 European ancestry individuals	38448586	www.ncbi.nlm.nih.gov/pubmed/38448586
GCST90302005	Triglycerides in large HDL	4,435 East Asian ancestry individuals, 11,340 South Asian ancestry individuals, 120,241 European ancestry individuals	38448586	www.ncbi.nlm.nih.gov/pubmed/38448586
GCST90302006	Triglycerides to total lipids ratio in large HDL	4,435 East Asian ancestry individuals, 11,340 South Asian ancestry individuals, 120,241 European ancestry individuals	38448586	www.ncbi.nlm.nih.gov/pubmed/38448586
GCST90302007	Total cholesterol in large LDL	4,435 East Asian ancestry individuals, 11,340 South Asian ancestry individuals, 120,241 European ancestry individuals	38448586	www.ncbi.nlm.nih.gov/pubmed/38448586
GCST90302008	Total cholesterol to total lipids ratio in large LDL	4,435 East Asian ancestry individuals, 11,340 South Asian ancestry individuals, 120,241 European ancestry individuals	38448586	www.ncbi.nlm.nih.gov/pubmed/38448586
GCST90302009	Cholesterol esters in large LDL	4,435 East Asian ancestry individuals, 11,340 South Asian ancestry individuals, 120,241 European ancestry individuals	38448586	www.ncbi.nlm.nih.gov/pubmed/38448586
GCST90302010	Cholesteryl esters to total lipids ratio in large LDL	4,435 East Asian ancestry individuals, 11,340 South Asian ancestry individuals, 120,241 European ancestry individuals	38448586	www.ncbi.nlm.nih.gov/pubmed/38448586
GCST90302011	Free cholesterol in large LDL	4,435 East Asian ancestry individuals, 11,340 South Asian ancestry individuals, 120,241 European ancestry individuals	38448586	www.ncbi.nlm.nih.gov/pubmed/38448586
GCST90302012	Free cholesterol to total lipids ratio in large LDL	4,435 East Asian ancestry individuals, 11,340 South Asian ancestry individuals, 120,241 European ancestry individuals	38448586	www.ncbi.nlm.nih.gov/pubmed/38448586
GCST90302013	Total lipids in large LDL	4,435 East Asian ancestry individuals, 11,340 South Asian ancestry individuals, 120,241 European ancestry individuals	38448586	www.ncbi.nlm.nih.gov/pubmed/38448586
GCST90302014	Concentration of large LDL particles	4,435 East Asian ancestry individuals, 11,340 South Asian ancestry individuals, 120,241 European ancestry individuals	38448586	www.ncbi.nlm.nih.gov/pubmed/38448586
GCST90302015	Phospholipids in large LDL	4,435 East Asian ancestry individuals, 11,340 South Asian ancestry individuals, 120,241 European ancestry individuals	38448586	www.ncbi.nlm.nih.gov/pubmed/38448586
GCST90302016	Phospholipids to total lipids ratio in large LDL	4,435 East Asian ancestry individuals, 11,340 South Asian ancestry individuals, 120,241 European ancestry individuals	38448586	www.ncbi.nlm.nih.gov/pubmed/38448586
GCST90302017	Triglycerides in large LDL	4,435 East Asian ancestry individuals, 11,340 South Asian ancestry individuals, 120,241 European ancestry individuals	38448586	www.ncbi.nlm.nih.gov/pubmed/38448586
GCST90302018	Triglycerides to total lipids ratio in large LDL	4,435 East Asian ancestry individuals, 11,340 South Asian ancestry individuals, 120,241 European ancestry individuals	38448586	www.ncbi.nlm.nih.gov/pubmed/38448586
GCST90302019	Total Cholesterol in large VLDL	4,435 East Asian ancestry individuals, 11,340 South Asian ancestry individuals, 120,241 European ancestry individuals	38448586	www.ncbi.nlm.nih.gov/pubmed/38448586
GCST90302020	Total cholesterol to total lipids ratio in large VLDL	4,435 East Asian ancestry individuals, 11,340 South Asian ancestry individuals, 120,241 European ancestry individuals	38448586	www.ncbi.nlm.nih.gov/pubmed/38448586
GCST90302021	Cholesterol esters in large VLDL	4,435 East Asian ancestry individuals, 11,340 South Asian ancestry individuals, 120,241 European ancestry individuals	38448586	www.ncbi.nlm.nih.gov/pubmed/38448586
GCST90302022	Cholesteryl esters to total lipids ratio in large VLDL	4,435 East Asian ancestry individuals, 11,340 South Asian ancestry individuals, 120,241 European ancestry individuals	38448586	www.ncbi.nlm.nih.gov/pubmed/38448586
GCST90302023	Free cholesterol in large VLDL	4,435 East Asian ancestry individuals, 11,340 South Asian ancestry individuals, 120,241 European ancestry individuals	38448586	www.ncbi.nlm.nih.gov/pubmed/38448586
GCST90302024	Free cholesterol to total lipids ratio in large VLDL	4,435 East Asian ancestry individuals, 11,340 South Asian ancestry individuals, 110,896 European ancestry individuals	38448586	www.ncbi.nlm.nih.gov/pubmed/38448586
GCST90302025	Total lipids in large VLDL	4,435 East Asian ancestry individuals, 11,340 South Asian ancestry individuals, 120,241 European ancestry individuals	38448586	www.ncbi.nlm.nih.gov/pubmed/38448586
GCST90302026	Concentration of large VLDL particles	4,435 East Asian ancestry individuals, 11,340 South Asian ancestry individuals, 120,241 European ancestry individuals	38448586	www.ncbi.nlm.nih.gov/pubmed/38448586
GCST90302027	Phospholipids in large VLDL	4,435 East Asian ancestry individuals, 11,340 South Asian ancestry individuals, 120,241 European ancestry individuals	38448586	www.ncbi.nlm.nih.gov/pubmed/38448586
GCST90302028	Phospholipids to total lipids ratio in large VLDL	4,435 East Asian ancestry individuals, 11,340 South Asian ancestry individuals, 110,896 European ancestry individuals	38448586	www.ncbi.nlm.nih.gov/pubmed/38448586
GCST90302029	Triglycerides in large VLDL	4,435 East Asian ancestry individuals, 11,340 South Asian ancestry individuals, 120,241 European ancestry individuals	38448586	www.ncbi.nlm.nih.gov/pubmed/38448586
GCST90302030	Triglycerides to total lipids ratio in large VLDL	4,435 East Asian ancestry individuals, 11,340 South Asian ancestry individuals, 120,241 European ancestry individuals	38448586	www.ncbi.nlm.nih.gov/pubmed/38448586
GCST90302031	Total cholesterol levels in medium HDL	4,435 East Asian ancestry individuals, 11,340 South Asian ancestry individuals, 120,241 European ancestry individuals	38448586	www.ncbi.nlm.nih.gov/pubmed/38448586
GCST90302032	Total cholesterol to total lipids ratio in medium HDL	4,435 East Asian ancestry individuals, 11,340 South Asian ancestry individuals, 120,241 European ancestry individuals	38448586	www.ncbi.nlm.nih.gov/pubmed/38448586
GCST90302033	Cholesterol esters in medium HDL	4,435 East Asian ancestry individuals, 11,340 South Asian ancestry individuals, 120,241 European ancestry individuals	38448586	www.ncbi.nlm.nih.gov/pubmed/38448586
GCST90302034	Cholesteryl esters to total lipids ratio in medium HDL	4,435 East Asian ancestry individuals, 11,340 South Asian ancestry individuals, 120,241 European ancestry individuals	38448586	www.ncbi.nlm.nih.gov/pubmed/38448586
GCST90302035	Free cholesterol in medium HDL	4,435 East Asian ancestry individuals, 11,340 South Asian ancestry individuals, 120,241 European ancestry individuals	38448586	www.ncbi.nlm.nih.gov/pubmed/38448586
GCST90302036	Free cholesterol to total lipids ratio in medium HDL	4,435 East Asian ancestry individuals, 11,340 South Asian ancestry individuals, 120,241 European ancestry individuals	38448586	www.ncbi.nlm.nih.gov/pubmed/38448586
GCST90302037	Total lipids in medium HDL	4,435 East Asian ancestry individuals, 11,340 South Asian ancestry individuals, 120,241 European ancestry individuals	38448586	www.ncbi.nlm.nih.gov/pubmed/38448586
GCST90302038	Concentration of medium HDL particles	4,435 East Asian ancestry individuals, 11,340 South Asian ancestry individuals, 120,241 European ancestry individuals	38448586	www.ncbi.nlm.nih.gov/pubmed/38448586
GCST90302039	Phospholipids in medium HDL	4,435 East Asian ancestry individuals, 11,340 South Asian ancestry individuals, 120,241 European ancestry individuals	38448586	www.ncbi.nlm.nih.gov/pubmed/38448586
GCST90302040	Phospholipids to total lipids ratio in medium HDL	4,435 East Asian ancestry individuals, 11,340 South Asian ancestry individuals, 120,241 European ancestry individuals	38448586	www.ncbi.nlm.nih.gov/pubmed/38448586
GCST90302041	Triglycerides in medium HDL	4,435 East Asian ancestry individuals, 11,340 South Asian ancestry individuals, 120,241 European ancestry individuals	38448586	www.ncbi.nlm.nih.gov/pubmed/38448586
GCST90302042	Triglycerides to total lipids ratio in medium HDL	4,435 East Asian ancestry individuals, 11,340 South Asian ancestry individuals, 120,241 European ancestry individuals	38448586	www.ncbi.nlm.nih.gov/pubmed/38448586
GCST90302043	Total cholesterol in medium LDL	4,435 East Asian ancestry individuals, 11,340 South Asian ancestry individuals, 120,241 European ancestry individuals	38448586	www.ncbi.nlm.nih.gov/pubmed/38448586
GCST90302044	Total cholesterol to total lipids ratio in medium LDL	4,435 East Asian ancestry individuals, 11,340 South Asian ancestry individuals, 120,241 European ancestry individuals	38448586	www.ncbi.nlm.nih.gov/pubmed/38448586
GCST90302045	Cholesterol esters in medium LDL	4,435 East Asian ancestry individuals, 11,340 South Asian ancestry individuals, 120,241 European ancestry individuals	38448586	www.ncbi.nlm.nih.gov/pubmed/38448586
GCST90302046	Cholesteryl esters to total lipids ratio in medium LDL	4,435 East Asian ancestry individuals, 11,340 South Asian ancestry individuals, 120,241 European ancestry individuals	38448586	www.ncbi.nlm.nih.gov/pubmed/38448586
GCST90302047	Free cholesterol in medium LDL	4,435 East Asian ancestry individuals, 11,340 South Asian ancestry individuals, 120,241 European ancestry individuals	38448586	www.ncbi.nlm.nih.gov/pubmed/38448586
GCST90302048	Free cholesterol to total lipids ratio in medium LDL	4,435 East Asian ancestry individuals, 11,340 South Asian ancestry individuals, 120,241 European ancestry individuals	38448586	www.ncbi.nlm.nih.gov/pubmed/38448586
GCST90302049	Total lipid levels in medium LDL	4,435 East Asian ancestry individuals, 11,340 South Asian ancestry individuals, 120,241 European ancestry individuals	38448586	www.ncbi.nlm.nih.gov/pubmed/38448586
GCST90302050	Concentration of medium LDL particles	4,435 East Asian ancestry individuals, 11,340 South Asian ancestry individuals, 120,241 European ancestry individuals	38448586	www.ncbi.nlm.nih.gov/pubmed/38448586
GCST90302051	Phospholipids in medium LDL	4,435 East Asian ancestry individuals, 11,340 South Asian ancestry individuals, 120,241 European ancestry individuals	38448586	www.ncbi.nlm.nih.gov/pubmed/38448586
GCST90302052	Phospholipids to total lipids ratio in medium LDL	4,435 East Asian ancestry individuals, 11,340 South Asian ancestry individuals, 120,241 European ancestry individuals	38448586	www.ncbi.nlm.nih.gov/pubmed/38448586
GCST90302053	Triglycerides in medium LDL	4,435 East Asian ancestry individuals, 11,340 South Asian ancestry individuals, 120,241 European ancestry individuals	38448586	www.ncbi.nlm.nih.gov/pubmed/38448586
GCST90302054	Triglycerides to total lipids ratio in medium LDL	4,435 East Asian ancestry individuals, 11,340 South Asian ancestry individuals, 120,241 European ancestry individuals	38448586	www.ncbi.nlm.nih.gov/pubmed/38448586
GCST90302055	Monounsaturated fatty acids (16:1, 18:1) levels	4,435 East Asian ancestry individuals, 11,340 South Asian ancestry individuals, 120,241 European ancestry individuals	38448586	www.ncbi.nlm.nih.gov/pubmed/38448586
GCST90302056	Ratio of monounsaturated fatty acids to total fatty acids	4,435 East Asian ancestry individuals, 11,340 South Asian ancestry individuals, 120,241 European ancestry individuals	38448586	www.ncbi.nlm.nih.gov/pubmed/38448586
GCST90302057	Total cholesterol in medium VLDL	4,435 East Asian ancestry individuals, 11,340 South Asian ancestry individuals, 120,241 European ancestry individuals	38448586	www.ncbi.nlm.nih.gov/pubmed/38448586
GCST90302058	Total cholesterol to total lipids ratio in medium VLDL	4,435 East Asian ancestry individuals, 11,340 South Asian ancestry individuals, 120,241 European ancestry individuals	38448586	www.ncbi.nlm.nih.gov/pubmed/38448586
GCST90302059	Cholesterol esters in medium VLDL	4,435 East Asian ancestry individuals, 11,340 South Asian ancestry individuals, 120,241 European ancestry individuals	38448586	www.ncbi.nlm.nih.gov/pubmed/38448586
GCST90302060	Cholesteryl esters to total lipids ratio in medium VLDL	4,435 East Asian ancestry individuals, 11,340 South Asian ancestry individuals, 120,241 European ancestry individuals	38448586	www.ncbi.nlm.nih.gov/pubmed/38448586
GCST90302061	Free cholesterol in medium VLDL	4,435 East Asian ancestry individuals, 11,340 South Asian ancestry individuals, 120,241 European ancestry individuals	38448586	www.ncbi.nlm.nih.gov/pubmed/38448586
GCST90302062	Free cholesterol to total lipids ratio in medium VLDL	4,435 East Asian ancestry individuals, 11,340 South Asian ancestry individuals, 120,241 European ancestry individuals	38448586	www.ncbi.nlm.nih.gov/pubmed/38448586
GCST90302063	Total lipids in medium VLDL	4,435 East Asian ancestry individuals, 11,340 South Asian ancestry individuals, 120,241 European ancestry individuals	38448586	www.ncbi.nlm.nih.gov/pubmed/38448586
GCST90302064	Concentration of medium VLDL particles	4,435 East Asian ancestry individuals, 11,340 South Asian ancestry individuals, 120,241 European ancestry individuals	38448586	www.ncbi.nlm.nih.gov/pubmed/38448586
GCST90302065	Phospholipids in medium VLDL	4,435 East Asian ancestry individuals, 11,340 South Asian ancestry individuals, 120,241 European ancestry individuals	38448586	www.ncbi.nlm.nih.gov/pubmed/38448586
GCST90302066	Phospholipids to total lipids ratio in medium VLDL	4,435 East Asian ancestry individuals, 11,340 South Asian ancestry individuals, 120,241 European ancestry individuals	38448586	www.ncbi.nlm.nih.gov/pubmed/38448586
GCST90302067	Triglycerides in medium VLDL	4,435 East Asian ancestry individuals, 11,340 South Asian ancestry individuals, 120,241 European ancestry individuals	38448586	www.ncbi.nlm.nih.gov/pubmed/38448586
GCST90302068	Triglycerides to total lipids ratio in medium VLDL	4,435 East Asian ancestry individuals, 11,340 South Asian ancestry individuals, 120,241 European ancestry individuals	38448586	www.ncbi.nlm.nih.gov/pubmed/38448586
GCST90302069	Phosphatidylcholine and other choline levels	4,435 East Asian ancestry individuals, 11,340 South Asian ancestry individuals, 120,241 European ancestry individuals	38448586	www.ncbi.nlm.nih.gov/pubmed/38448586
GCST90302070	Phenylalanine levels	4,435 East Asian ancestry individuals, 11,340 South Asian ancestry individuals, 120,241 European ancestry individuals	38448586	www.ncbi.nlm.nih.gov/pubmed/38448586
GCST90302071	Polyunsaturated fatty acids	4,435 East Asian ancestry individuals, 11,340 South Asian ancestry individuals, 120,241 European ancestry individuals	38448586	www.ncbi.nlm.nih.gov/pubmed/38448586
GCST90302072	Ratio of polyunsaturated fatty acids to total fatty acids	4,435 East Asian ancestry individuals, 11,340 South Asian ancestry individuals, 120,241 European ancestry individuals	38448586	www.ncbi.nlm.nih.gov/pubmed/38448586
GCST90302073	Pyruvate levels	11,340 South Asian ancestry individuals, 102,633 European ancestry individuals	38448586	www.ncbi.nlm.nih.gov/pubmed/38448586
GCST90302074	Remnant cholesterol (non-HDL, non-LDL -cholesterol)	4,435 East Asian ancestry individuals, 11,340 South Asian ancestry individuals, 120,241 European ancestry individuals	38448586	www.ncbi.nlm.nih.gov/pubmed/38448586
GCST90302075	Serum total cholesterol levels	4,435 East Asian ancestry individuals, 11,340 South Asian ancestry individuals, 120,241 European ancestry individuals	38448586	www.ncbi.nlm.nih.gov/pubmed/38448586
GCST90302076	Serum total triglyceride levels	4,435 East Asian ancestry individuals, 11,340 South Asian ancestry individuals, 120,241 European ancestry individuals	38448586	www.ncbi.nlm.nih.gov/pubmed/38448586
GCST90302077	Saturated fatty acids	4,435 East Asian ancestry individuals, 11,340 South Asian ancestry individuals, 120,241 European ancestry individuals	38448586	www.ncbi.nlm.nih.gov/pubmed/38448586
GCST90302078	Ratio of saturated fatty acids to total fatty acids	4,435 East Asian ancestry individuals, 11,340 South Asian ancestry individuals, 120,241 European ancestry individuals	38448586	www.ncbi.nlm.nih.gov/pubmed/38448586
GCST90302079	Total cholesterol levels in small HDL	4,435 East Asian ancestry individuals, 11,340 South Asian ancestry individuals, 120,241 European ancestry individuals	38448586	www.ncbi.nlm.nih.gov/pubmed/38448586
GCST90302080	Total cholesterol to total lipids ratio in small HDL	4,435 East Asian ancestry individuals, 11,340 South Asian ancestry individuals, 120,241 European ancestry individuals	38448586	www.ncbi.nlm.nih.gov/pubmed/38448586
GCST90302081	Cholesterol esters in small HDL	4,435 East Asian ancestry individuals, 11,340 South Asian ancestry individuals, 120,241 European ancestry individuals	38448586	www.ncbi.nlm.nih.gov/pubmed/38448586
GCST90302082	Cholesteryl esters to total lipids ratio in small HDL	4,435 East Asian ancestry individuals, 11,340 South Asian ancestry individuals, 120,241 European ancestry individuals	38448586	www.ncbi.nlm.nih.gov/pubmed/38448586
GCST90302083	Free cholesterol in small HDL	4,435 East Asian ancestry individuals, 11,340 South Asian ancestry individuals, 120,241 European ancestry individuals	38448586	www.ncbi.nlm.nih.gov/pubmed/38448586
GCST90302084	Free cholesterol to total lipids ratio in small HDL	4,435 East Asian ancestry individuals, 11,340 South Asian ancestry individuals, 120,241 European ancestry individuals	38448586	www.ncbi.nlm.nih.gov/pubmed/38448586
GCST90302085	Total lipids in small HDL	4,435 East Asian ancestry individuals, 11,340 South Asian ancestry individuals, 120,241 European ancestry individuals	38448586	www.ncbi.nlm.nih.gov/pubmed/38448586
GCST90302086	Concentration of small HDL particles	4,435 East Asian ancestry individuals, 11,340 South Asian ancestry individuals, 120,241 European ancestry individuals	38448586	www.ncbi.nlm.nih.gov/pubmed/38448586
GCST90302087	Phospholipids in small HDL	4,435 East Asian ancestry individuals, 11,340 South Asian ancestry individuals, 120,241 European ancestry individuals	38448586	www.ncbi.nlm.nih.gov/pubmed/38448586
GCST90302088	Phospholipids to total lipids ratio in small HDL	4,435 East Asian ancestry individuals, 11,340 South Asian ancestry individuals, 120,241 European ancestry individuals	38448586	www.ncbi.nlm.nih.gov/pubmed/38448586
GCST90302089	Triglycerides in small HDL	4,435 East Asian ancestry individuals, 11,340 South Asian ancestry individuals, 120,241 European ancestry individuals	38448586	www.ncbi.nlm.nih.gov/pubmed/38448586
GCST90302090	Triglycerides to total lipids ratio in small HDL	4,435 East Asian ancestry individuals, 11,340 South Asian ancestry individuals, 120,241 European ancestry individuals	38448586	www.ncbi.nlm.nih.gov/pubmed/38448586
GCST90302091	Total Cholesterol in small LDL	4,435 East Asian ancestry individuals, 11,340 South Asian ancestry individuals, 120,241 European ancestry individuals	38448586	www.ncbi.nlm.nih.gov/pubmed/38448586
GCST90302092	Total cholesterol to total lipids ratio in small LDL	4,435 East Asian ancestry individuals, 11,340 South Asian ancestry individuals, 120,241 European ancestry individuals	38448586	www.ncbi.nlm.nih.gov/pubmed/38448586
GCST90302093	Cholesterol esters in small LDL	4,435 East Asian ancestry individuals, 11,340 South Asian ancestry individuals, 120,241 European ancestry individuals	38448586	www.ncbi.nlm.nih.gov/pubmed/38448586
GCST90302094	Cholesteryl esters to total lipids ratio in small LDL	4,435 East Asian ancestry individuals, 11,340 South Asian ancestry individuals, 120,241 European ancestry individuals	38448586	www.ncbi.nlm.nih.gov/pubmed/38448586
GCST90302095	Free cholesterol in small LDL	4,435 East Asian ancestry individuals, 11,340 South Asian ancestry individuals, 120,241 European ancestry individuals	38448586	www.ncbi.nlm.nih.gov/pubmed/38448586
GCST90302096	Free cholesterol to total lipids ratio in small LDL	4,435 East Asian ancestry individuals, 11,340 South Asian ancestry individuals, 120,241 European ancestry individuals	38448586	www.ncbi.nlm.nih.gov/pubmed/38448586
GCST90302097	Total lipids in small LDL	4,435 East Asian ancestry individuals, 11,340 South Asian ancestry individuals, 120,241 European ancestry individuals	38448586	www.ncbi.nlm.nih.gov/pubmed/38448586
GCST90302098	Concentration of small LDL particles	4,435 East Asian ancestry individuals, 11,340 South Asian ancestry individuals, 120,241 European ancestry individuals	38448586	www.ncbi.nlm.nih.gov/pubmed/38448586
GCST90302099	Phospholipids in small LDL	4,435 East Asian ancestry individuals, 11,340 South Asian ancestry individuals, 120,241 European ancestry individuals	38448586	www.ncbi.nlm.nih.gov/pubmed/38448586
GCST90302100	Phospholipids to total lipids ratio in small LDL	4,435 East Asian ancestry individuals, 11,340 South Asian ancestry individuals, 120,241 European ancestry individuals	38448586	www.ncbi.nlm.nih.gov/pubmed/38448586
GCST90302101	Triglycerides in small LDL	4,435 East Asian ancestry individuals, 11,340 South Asian ancestry individuals, 120,241 European ancestry individuals	38448586	www.ncbi.nlm.nih.gov/pubmed/38448586
GCST90302102	Triglycerides to total lipids ratio in small LDL	4,435 East Asian ancestry individuals, 11,340 South Asian ancestry individuals, 120,241 European ancestry individuals	38448586	www.ncbi.nlm.nih.gov/pubmed/38448586
GCST90302103	Sphingomyelins levels	4,435 East Asian ancestry individuals, 11,340 South Asian ancestry individuals, 110,896 European ancestry individuals	38448586	www.ncbi.nlm.nih.gov/pubmed/38448586
GCST90302104	Total cholesterol in small VLDL	4,435 East Asian ancestry individuals, 11,340 South Asian ancestry individuals, 120,241 European ancestry individuals	38448586	www.ncbi.nlm.nih.gov/pubmed/38448586
GCST90302105	Total cholesterol to total lipids ratio in small VLDL	4,435 East Asian ancestry individuals, 11,340 South Asian ancestry individuals, 120,241 European ancestry individuals	38448586	www.ncbi.nlm.nih.gov/pubmed/38448586
GCST90302106	Cholesterol esters in small VLDL	4,435 East Asian ancestry individuals, 11,340 South Asian ancestry individuals, 120,241 European ancestry individuals	38448586	www.ncbi.nlm.nih.gov/pubmed/38448586
GCST90302107	Cholesteryl esters to total lipids ratio in small VLDL	4,435 East Asian ancestry individuals, 11,340 South Asian ancestry individuals, 120,241 European ancestry individuals	38448586	www.ncbi.nlm.nih.gov/pubmed/38448586
GCST90302108	Free cholesterol in small VLDL	4,435 East Asian ancestry individuals, 11,340 South Asian ancestry individuals, 120,241 European ancestry individuals	38448586	www.ncbi.nlm.nih.gov/pubmed/38448586
GCST90302109	Free cholesterol to total lipids ratio in small VLDL	4,435 East Asian ancestry individuals, 11,340 South Asian ancestry individuals, 120,241 European ancestry individuals	38448586	www.ncbi.nlm.nih.gov/pubmed/38448586
GCST90302110	Total lipids in small VLDL	4,435 East Asian ancestry individuals, 11,340 South Asian ancestry individuals, 120,241 European ancestry individuals	38448586	www.ncbi.nlm.nih.gov/pubmed/38448586
GCST90302111	Concentration of small VLDL particles	4,435 East Asian ancestry individuals, 11,340 South Asian ancestry individuals, 120,241 European ancestry individuals	38448586	www.ncbi.nlm.nih.gov/pubmed/38448586
GCST90302112	Phospholipids in small VLDL	4,435 East Asian ancestry individuals, 11,340 South Asian ancestry individuals, 120,241 European ancestry individuals	38448586	www.ncbi.nlm.nih.gov/pubmed/38448586
GCST90302113	Phospholipids to total lipids ratio in small VLDL	4,435 East Asian ancestry individuals, 11,340 South Asian ancestry individuals, 120,241 European ancestry individuals	38448586	www.ncbi.nlm.nih.gov/pubmed/38448586
GCST90302114	Triglycerides in small VLDL	4,435 East Asian ancestry individuals, 11,340 South Asian ancestry individuals, 120,241 European ancestry individuals	38448586	www.ncbi.nlm.nih.gov/pubmed/38448586
GCST90302115	Triglycerides to total lipids ratio in small VLDL	4,435 East Asian ancestry individuals, 11,340 South Asian ancestry individuals, 120,241 European ancestry individuals	38448586	www.ncbi.nlm.nih.gov/pubmed/38448586
GCST90302116	Ratio of triglycerides to phosphoglycerides	4,435 East Asian ancestry individuals, 11,340 South Asian ancestry individuals, 120,241 European ancestry individuals	38448586	www.ncbi.nlm.nih.gov/pubmed/38448586
GCST90302117	Total cholines levels	4,435 East Asian ancestry individuals, 11,340 South Asian ancestry individuals, 120,241 European ancestry individuals	38448586	www.ncbi.nlm.nih.gov/pubmed/38448586
GCST90302118	Total fatty acids	4,435 East Asian ancestry individuals, 11,340 South Asian ancestry individuals, 120,241 European ancestry individuals	38448586	www.ncbi.nlm.nih.gov/pubmed/38448586
GCST90302119	Total phosphoglycerides levels	4,435 East Asian ancestry individuals, 11,340 South Asian ancestry individuals, 120,241 European ancestry individuals	38448586	www.ncbi.nlm.nih.gov/pubmed/38448586
GCST90302120	Tyrosine levels	4,435 East Asian ancestry individuals, 11,340 South Asian ancestry individuals, 120,241 European ancestry individuals	38448586	www.ncbi.nlm.nih.gov/pubmed/38448586
GCST90302121	Estimated degree of unsaturation	4,435 East Asian ancestry individuals, 11,340 South Asian ancestry individuals, 120,241 European ancestry individuals	38448586	www.ncbi.nlm.nih.gov/pubmed/38448586
GCST90302122	Valine levels	4,435 East Asian ancestry individuals, 11,340 South Asian ancestry individuals, 120,241 European ancestry individuals	38448586	www.ncbi.nlm.nih.gov/pubmed/38448586
GCST90302123	Total cholesterol levels in VLDL	4,435 East Asian ancestry individuals, 11,340 South Asian ancestry individuals, 120,241 European ancestry individuals	38448586	www.ncbi.nlm.nih.gov/pubmed/38448586
GCST90302124	Mean diameter of VLDL particles	4,435 East Asian ancestry individuals, 11,340 South Asian ancestry individuals, 120,241 European ancestry individuals	38448586	www.ncbi.nlm.nih.gov/pubmed/38448586
GCST90302125	Triglyceride levels in VLDL	4,435 East Asian ancestry individuals, 11,340 South Asian ancestry individuals, 120,241 European ancestry individuals	38448586	www.ncbi.nlm.nih.gov/pubmed/38448586
GCST90302126	Total cholesterol levels in very large HDL	4,435 East Asian ancestry individuals, 11,340 South Asian ancestry individuals, 120,241 European ancestry individuals	38448586	www.ncbi.nlm.nih.gov/pubmed/38448586
GCST90302127	Total cholesterol to total lipids ratio in very large HDL	4,435 East Asian ancestry individuals, 11,340 South Asian ancestry individuals, 120,241 European ancestry individuals	38448586	www.ncbi.nlm.nih.gov/pubmed/38448586
GCST90302128	Cholesterol esters in very large HDL	4,435 East Asian ancestry individuals, 11,340 South Asian ancestry individuals, 120,241 European ancestry individuals	38448586	www.ncbi.nlm.nih.gov/pubmed/38448586
GCST90302129	Cholesteryl esters to total lipids ratio in very large HDL	4,435 East Asian ancestry individuals, 11,340 South Asian ancestry individuals, 120,241 European ancestry individuals	38448586	www.ncbi.nlm.nih.gov/pubmed/38448586
GCST90302130	Free cholesterol in very large HDL	4,435 East Asian ancestry individuals, 11,340 South Asian ancestry individuals, 120,241 European ancestry individuals	38448586	www.ncbi.nlm.nih.gov/pubmed/38448586
GCST90302131	Free cholesterol to total lipids ratio in very large HDL	4,435 East Asian ancestry individuals, 11,340 South Asian ancestry individuals, 120,241 European ancestry individuals	38448586	www.ncbi.nlm.nih.gov/pubmed/38448586
GCST90302132	Total lipids in very large HDL	4,435 East Asian ancestry individuals, 11,340 South Asian ancestry individuals, 120,241 European ancestry individuals	38448586	www.ncbi.nlm.nih.gov/pubmed/38448586
GCST90302133	Concentration of very large HDL particles	4,435 East Asian ancestry individuals, 11,340 South Asian ancestry individuals, 120,241 European ancestry individuals	38448586	www.ncbi.nlm.nih.gov/pubmed/38448586
GCST90302134	Phospholipids in very large HDL	4,435 East Asian ancestry individuals, 11,340 South Asian ancestry individuals, 120,241 European ancestry individuals	38448586	www.ncbi.nlm.nih.gov/pubmed/38448586
GCST90302135	Phospholipids to total lipids ratio in very large HDL	4,435 East Asian ancestry individuals, 11,340 South Asian ancestry individuals, 120,241 European ancestry individuals	38448586	www.ncbi.nlm.nih.gov/pubmed/38448586
GCST90302136	Triglycerides in very large HDL	4,435 East Asian ancestry individuals, 11,340 South Asian ancestry individuals, 120,241 European ancestry individuals	38448586	www.ncbi.nlm.nih.gov/pubmed/38448586
GCST90302137	Triglycerides to total lipids ratio in very large HDL	4,435 East Asian ancestry individuals, 11,340 South Asian ancestry individuals, 120,241 European ancestry individuals	38448586	www.ncbi.nlm.nih.gov/pubmed/38448586
GCST90302138	Total cholesterol in very large VLDL	4,435 East Asian ancestry individuals, 11,340 South Asian ancestry individuals, 120,241 European ancestry individuals	38448586	www.ncbi.nlm.nih.gov/pubmed/38448586
GCST90302139	Total cholesterol to total lipids ratio in very large VLDL	4,435 East Asian ancestry individuals, 11,340 South Asian ancestry individuals, 110,896 European ancestry individuals	38448586	www.ncbi.nlm.nih.gov/pubmed/38448586
GCST90302140	Cholesterol esters in very large VLDL	4,435 East Asian ancestry individuals, 11,340 South Asian ancestry individuals, 120,241 European ancestry individuals	38448586	www.ncbi.nlm.nih.gov/pubmed/38448586
GCST90302141	Cholesteryl esters to total lipids ratio in very large VLDL	4,435 East Asian ancestry individuals, 11,340 South Asian ancestry individuals, 110,896 European ancestry individuals	38448586	www.ncbi.nlm.nih.gov/pubmed/38448586
GCST90302142	Free cholesterol in very large VLDL	4,435 East Asian ancestry individuals, 11,340 South Asian ancestry individuals, 120,241 European ancestry individuals	38448586	www.ncbi.nlm.nih.gov/pubmed/38448586
GCST90302143	Free cholesterol to total lipids ratio in very large VLDL	4,435 East Asian ancestry individuals, 11,340 South Asian ancestry individuals, 110,896 European ancestry individuals	38448586	www.ncbi.nlm.nih.gov/pubmed/38448586
GCST90302144	Total lipids in very large VLDL	4,435 East Asian ancestry individuals, 11,340 South Asian ancestry individuals, 120,241 European ancestry individuals	38448586	www.ncbi.nlm.nih.gov/pubmed/38448586
GCST90302145	Concentration of very large VLDL particles	4,435 East Asian ancestry individuals, 11,340 South Asian ancestry individuals, 120,241 European ancestry individuals	38448586	www.ncbi.nlm.nih.gov/pubmed/38448586
GCST90302146	Phospholipids in very large VLDL	4,435 East Asian ancestry individuals, 11,340 South Asian ancestry individuals, 120,241 European ancestry individuals	38448586	www.ncbi.nlm.nih.gov/pubmed/38448586
GCST90302147	Phospholipids to total lipids ratio in very large VLDL	4,435 East Asian ancestry individuals, 11,340 South Asian ancestry individuals, 110,896 European ancestry individuals	38448586	www.ncbi.nlm.nih.gov/pubmed/38448586
GCST90302148	Triglycerides in very large VLDL	4,435 East Asian ancestry individuals, 11,340 South Asian ancestry individuals, 120,241 European ancestry individuals	38448586	www.ncbi.nlm.nih.gov/pubmed/38448586
GCST90302149	Triglycerides to total lipids ratio in very large VLDL	4,435 East Asian ancestry individuals, 11,340 South Asian ancestry individuals, 110,896 European ancestry individuals	38448586	www.ncbi.nlm.nih.gov/pubmed/38448586
GCST90302150	Total cholesterol in very small VLDL	4,435 East Asian ancestry individuals, 11,340 South Asian ancestry individuals, 120,241 European ancestry individuals	38448586	www.ncbi.nlm.nih.gov/pubmed/38448586
GCST90302151	Total cholesterol to total lipids ratio in very small VLDL	4,435 East Asian ancestry individuals, 11,340 South Asian ancestry individuals, 120,241 European ancestry individuals	38448586	www.ncbi.nlm.nih.gov/pubmed/38448586
GCST90302152	Cholesterol esters in very small VLDL	4,435 East Asian ancestry individuals, 11,340 South Asian ancestry individuals, 120,241 European ancestry individuals	38448586	www.ncbi.nlm.nih.gov/pubmed/38448586
GCST90302153	Cholesteryl esters to total lipids ratio in very small VLDL	4,435 East Asian ancestry individuals, 11,340 South Asian ancestry individuals, 120,241 European ancestry individuals	38448586	www.ncbi.nlm.nih.gov/pubmed/38448586
GCST90302154	Free cholesterol in very small VLDL	4,435 East Asian ancestry individuals, 11,340 South Asian ancestry individuals, 120,241 European ancestry individuals	38448586	www.ncbi.nlm.nih.gov/pubmed/38448586
GCST90302155	Free cholesterol to total lipids ratio in very small VLDL	4,435 East Asian ancestry individuals, 11,340 South Asian ancestry individuals, 120,241 European ancestry individuals	38448586	www.ncbi.nlm.nih.gov/pubmed/38448586
GCST90302156	Total lipids in very small VLDL	4,435 East Asian ancestry individuals, 11,340 South Asian ancestry individuals, 120,241 European ancestry individuals	38448586	www.ncbi.nlm.nih.gov/pubmed/38448586
GCST90302157	Concentration of very small VLDL particles	4,435 East Asian ancestry individuals, 11,340 South Asian ancestry individuals, 120,241 European ancestry individuals	38448586	www.ncbi.nlm.nih.gov/pubmed/38448586
GCST90302158	Phospholipids in very small VLDL	4,435 East Asian ancestry individuals, 11,340 South Asian ancestry individuals, 120,241 European ancestry individuals	38448586	www.ncbi.nlm.nih.gov/pubmed/38448586
GCST90302159	Phospholipids to total lipids ratio in very small VLDL	4,435 East Asian ancestry individuals, 11,340 South Asian ancestry individuals, 120,241 European ancestry individuals	38448586	www.ncbi.nlm.nih.gov/pubmed/38448586
GCST90302160	Triglycerides in very small VLDL	4,435 East Asian ancestry individuals, 11,340 South Asian ancestry individuals, 120,241 European ancestry individuals	38448586	www.ncbi.nlm.nih.gov/pubmed/38448586
GCST90302161	Triglycerides to total lipids ratio in very small VLDL	4,435 East Asian ancestry individuals, 11,340 South Asian ancestry individuals, 120,241 European ancestry individuals	38448586	www.ncbi.nlm.nih.gov/pubmed/38448586
GCST90302162	Total cholesterol levels in chylomicrons and extremely large VLDL	4,435 East Asian ancestry individuals, 11,340 South Asian ancestry individuals, 120,241 European ancestry individuals	38448586	www.ncbi.nlm.nih.gov/pubmed/38448586
GCST90302163	Total cholesterol to total lipids ratio in chylomicrons and extremely large VLDL	4,435 East Asian ancestry individuals, 11,340 South Asian ancestry individuals, 120,241 European ancestry individuals	38448586	www.ncbi.nlm.nih.gov/pubmed/38448586
GCST90302164	Cholesteryl ester levels in chylomicrons and extremely large VLDL	4,435 East Asian ancestry individuals, 11,340 South Asian ancestry individuals, 120,241 European ancestry individuals	38448586	www.ncbi.nlm.nih.gov/pubmed/38448586
GCST90302165	Cholesteryl esters to total lipids ratio in chylomicrons and extremely large VLDL	4,435 East Asian ancestry individuals, 11,340 South Asian ancestry individuals, 110,896 European ancestry individuals	38448586	www.ncbi.nlm.nih.gov/pubmed/38448586
GCST90302166	Free cholesterol levels in chylomicrons and extremely large VLDL	4,435 East Asian ancestry individuals, 11,340 South Asian ancestry individuals, 120,241 European ancestry individuals	38448586	www.ncbi.nlm.nih.gov/pubmed/38448586
GCST90302167	Free cholesterol to total lipids ratio in chylomicrons and extremely large VLDL	4,435 East Asian ancestry individuals, 11,340 South Asian ancestry individuals, 110,896 European ancestry individuals	38448586	www.ncbi.nlm.nih.gov/pubmed/38448586
GCST90302168	Total lipid levels in chylomicrons and extremely large VLDL	4,435 East Asian ancestry individuals, 11,340 South Asian ancestry individuals, 120,241 European ancestry individuals	38448586	www.ncbi.nlm.nih.gov/pubmed/38448586
GCST90302169	Concentration of chylomicrons and extremely large VLDL particles	4,435 East Asian ancestry individuals, 11,340 South Asian ancestry individuals, 120,241 European ancestry individuals	38448586	www.ncbi.nlm.nih.gov/pubmed/38448586
GCST90302170	Phospholipid levels in chylomicrons and extremely large VLDL	4,435 East Asian ancestry individuals, 11,340 South Asian ancestry individuals, 120,241 European ancestry individuals	38448586	www.ncbi.nlm.nih.gov/pubmed/38448586
GCST90302171	Phospholipids to total lipids ratio in chylomicrons and extremely large VLDL	4,435 East Asian ancestry individuals, 11,340 South Asian ancestry individuals, 110,896 European ancestry individuals	38448586	www.ncbi.nlm.nih.gov/pubmed/38448586
GCST90302172	Triglyceride levels in chylomicrons and extremely large VLDL	4,435 East Asian ancestry individuals, 11,340 South Asian ancestry individuals, 120,241 European ancestry individuals	38448586	www.ncbi.nlm.nih.gov/pubmed/38448586
GCST90302173	Triglycerides to total lipids ratio in chylomicrons and extremely large VLDL	4,435 East Asian ancestry individuals, 11,340 South Asian ancestry individuals, 110,896 European ancestry individuals	38448586	www.ncbi.nlm.nih.gov/pubmed/38448586

## Sheet: ST2
Supplementary Table 2. Associations between circulating metabolic biomarkers and BC from Mendelian randomization analyses.
id.exposure	id.outcome	outcome	exposure	method	nsnp	b	se	pval	lo_ci	up_ci	or	or_lci95	or_uci95	p_fdr
ebi-cfb233-GCST90301941	ieu-a-1126	Breast cancer (Combined Oncoarray; iCOGS; GWAS meta analysis) || id:ieu-a-1126	Acetate levels	Inverse variance weighted (multiplicative random effects)	7	-0.0725955	0.114416	0.525762	-0.29685	0.151659	0.929977	0.743155	1.16376	0.725958
ebi-cfb233-GCST90301941	ieu-a-1126	Breast cancer (Combined Oncoarray; iCOGS; GWAS meta analysis) || id:ieu-a-1126	Acetate levels	MR Egger	7	-0.134134	0.344353	0.712926	-0.809066	0.540798	0.874473	0.445274	1.71738	0.878898
ebi-cfb233-GCST90301941	ieu-a-1126	Breast cancer (Combined Oncoarray; iCOGS; GWAS meta analysis) || id:ieu-a-1126	Acetate levels	Weighted median	7	-0.127161	0.105431	0.227775	-0.333805	0.0794831	0.880592	0.716193	1.08273	0.342397
ebi-cfb233-GCST90301941	ieu-a-1126	Breast cancer (Combined Oncoarray; iCOGS; GWAS meta analysis) || id:ieu-a-1126	Acetate levels	Weighted mode	7	-0.187549	0.134868	0.21373	-0.45189	0.0767927	0.828989	0.636424	1.07982	0.344329
ebi-cfb233-GCST90301942	ieu-a-1126	Breast cancer (Combined Oncoarray; iCOGS; GWAS meta analysis) || id:ieu-a-1126	Acetone levels	Inverse variance weighted (multiplicative random effects)	12	0.00657802	0.0913309	0.942583	-0.172431	0.185587	1.0066	0.841617	1.20392	0.964818
ebi-cfb233-GCST90301942	ieu-a-1126	Breast cancer (Combined Oncoarray; iCOGS; GWAS meta analysis) || id:ieu-a-1126	Acetone levels	MR Egger	12	0.0769957	0.197931	0.705429	-0.310949	0.46494	1.08004	0.732751	1.59192	0.878898
ebi-cfb233-GCST90301942	ieu-a-1126	Breast cancer (Combined Oncoarray; iCOGS; GWAS meta analysis) || id:ieu-a-1126	Acetone levels	Weighted median	12	-0.050081	0.085128	0.55633	-0.216932	0.11677	0.951152	0.804985	1.12386	0.657994
ebi-cfb233-GCST90301942	ieu-a-1126	Breast cancer (Combined Oncoarray; iCOGS; GWAS meta analysis) || id:ieu-a-1126	Acetone levels	Weighted mode	12	-0.165258	0.12434	0.21073	-0.408965	0.0784487	0.847675	0.664337	1.08161	0.343357
ebi-cfb233-GCST90301943	ieu-a-1126	Breast cancer (Combined Oncoarray; iCOGS; GWAS meta analysis) || id:ieu-a-1126	Alanine levels	Inverse variance weighted (multiplicative random effects)	40	0.0615379	0.048202	0.20172	-0.032938	0.156014	1.06347	0.967599	1.16884	0.364616
ebi-cfb233-GCST90301943	ieu-a-1126	Breast cancer (Combined Oncoarray; iCOGS; GWAS meta analysis) || id:ieu-a-1126	Alanine levels	MR Egger	40	-0.0915334	0.109275	0.40747	-0.305713	0.122646	0.912531	0.736598	1.13048	0.659309
ebi-cfb233-GCST90301943	ieu-a-1126	Breast cancer (Combined Oncoarray; iCOGS; GWAS meta analysis) || id:ieu-a-1126	Alanine levels	Weighted median	40	-0.0297427	0.0500502	0.55234	-0.127841	0.0683557	0.970695	0.879993	1.07075	0.656608
ebi-cfb233-GCST90301943	ieu-a-1126	Breast cancer (Combined Oncoarray; iCOGS; GWAS meta analysis) || id:ieu-a-1126	Alanine levels	Weighted mode	40	-0.0605093	0.0554374	0.281755	-0.169167	0.048148	0.941285	0.844368	1.04933	0.379474
ebi-cfb233-GCST90301944	ieu-a-1126	Breast cancer (Combined Oncoarray; iCOGS; GWAS meta analysis) || id:ieu-a-1126	Albumin levels	Inverse variance weighted (multiplicative random effects)	19	0.0375626	0.0701193	0.592169	-0.0998712	0.174996	1.03828	0.904954	1.19124	0.758852
ebi-cfb233-GCST90301944	ieu-a-1126	Breast cancer (Combined Oncoarray; iCOGS; GWAS meta analysis) || id:ieu-a-1126	Albumin levels	MR Egger	19	0.0285531	0.135066	0.835088	-0.236176	0.293282	1.02896	0.789642	1.34082	0.935459
ebi-cfb233-GCST90301944	ieu-a-1126	Breast cancer (Combined Oncoarray; iCOGS; GWAS meta analysis) || id:ieu-a-1126	Albumin levels	Weighted median	19	0.0657067	0.0756063	0.384812	-0.0824816	0.213895	1.06791	0.920828	1.23849	0.492644
ebi-cfb233-GCST90301944	ieu-a-1126	Breast cancer (Combined Oncoarray; iCOGS; GWAS meta analysis) || id:ieu-a-1126	Albumin levels	Weighted mode	19	0.0557423	0.124265	0.659091	-0.187817	0.299302	1.05733	0.828766	1.34892	0.724379
ebi-cfb233-GCST90301945	ieu-a-1126	Breast cancer (Combined Oncoarray; iCOGS; GWAS meta analysis) || id:ieu-a-1126	Apolipoprotein A-I levels	Inverse variance weighted (multiplicative random effects)	64	0.0730518	0.0231132	0.00157436	0.02775	0.118354	1.07579	1.02814	1.12564	0.0127974
ebi-cfb233-GCST90301945	ieu-a-1126	Breast cancer (Combined Oncoarray; iCOGS; GWAS meta analysis) || id:ieu-a-1126	Apolipoprotein A-I levels	MR Egger	64	0.0776371	0.0406831	0.0609806	-0.0021019	0.157376	1.08073	0.9979	1.17044	0.225418
ebi-cfb233-GCST90301945	ieu-a-1126	Breast cancer (Combined Oncoarray; iCOGS; GWAS meta analysis) || id:ieu-a-1126	Apolipoprotein A-I levels	Weighted median	64	0.0851443	0.0287547	0.00306584	0.0287851	0.141503	1.08887	1.0292	1.152	0.0122153
ebi-cfb233-GCST90301945	ieu-a-1126	Breast cancer (Combined Oncoarray; iCOGS; GWAS meta analysis) || id:ieu-a-1126	Apolipoprotein A-I levels	Weighted mode	64	0.0751958	0.0279605	0.00915099	0.0203932	0.129998	1.0781	1.0206	1.13883	0.0296136
ebi-cfb233-GCST90301946	ieu-a-1126	Breast cancer (Combined Oncoarray; iCOGS; GWAS meta analysis) || id:ieu-a-1126	Apolipoprotein B levels	Inverse variance weighted (multiplicative random effects)	77	-0.00597355	0.021465	0.780787	-0.0480449	0.0360977	0.994044	0.953091	1.03676	0.852562
ebi-cfb233-GCST90301946	ieu-a-1126	Breast cancer (Combined Oncoarray; iCOGS; GWAS meta analysis) || id:ieu-a-1126	Apolipoprotein B levels	MR Egger	77	-0.0367671	0.0325189	0.261811	-0.100504	0.02697	0.963901	0.904381	1.02734	0.525879
ebi-cfb233-GCST90301946	ieu-a-1126	Breast cancer (Combined Oncoarray; iCOGS; GWAS meta analysis) || id:ieu-a-1126	Apolipoprotein B levels	Weighted median	77	-0.00282156	0.0261396	0.914042	-0.0540551	0.048412	0.997182	0.94738	1.0496	0.968618
ebi-cfb233-GCST90301946	ieu-a-1126	Breast cancer (Combined Oncoarray; iCOGS; GWAS meta analysis) || id:ieu-a-1126	Apolipoprotein B levels	Weighted mode	77	-0.0021103	0.0226855	0.926129	-0.0465739	0.0423533	0.997892	0.954494	1.04326	0.942306
ebi-cfb233-GCST90301947	ieu-a-1126	Breast cancer (Combined Oncoarray; iCOGS; GWAS meta analysis) || id:ieu-a-1126	Ratio of apolipoprotein B to apolipoprotein A1 levels	Inverse variance weighted (multiplicative random effects)	80	-0.0252411	0.0214724	0.239789	-0.067327	0.0168448	0.975075	0.934889	1.01699	0.410814
ebi-cfb233-GCST90301947	ieu-a-1126	Breast cancer (Combined Oncoarray; iCOGS; GWAS meta analysis) || id:ieu-a-1126	Ratio of apolipoprotein B to apolipoprotein A1 levels	MR Egger	80	-0.0454695	0.0331772	0.174461	-0.110497	0.0195579	0.955549	0.895389	1.01975	0.39761
ebi-cfb233-GCST90301947	ieu-a-1126	Breast cancer (Combined Oncoarray; iCOGS; GWAS meta analysis) || id:ieu-a-1126	Ratio of apolipoprotein B to apolipoprotein A1 levels	Weighted median	80	-0.00793685	0.0244398	0.74537	-0.0558389	0.0399652	0.992095	0.945691	1.04077	0.847176
ebi-cfb233-GCST90301947	ieu-a-1126	Breast cancer (Combined Oncoarray; iCOGS; GWAS meta analysis) || id:ieu-a-1126	Ratio of apolipoprotein B to apolipoprotein A1 levels	Weighted mode	80	-0.0364903	0.0232037	0.119807	-0.0819696	0.00898906	0.964167	0.9213	1.00903	0.25175
ebi-cfb233-GCST90301948	ieu-a-1126	Breast cancer (Combined Oncoarray; iCOGS; GWAS meta analysis) || id:ieu-a-1126	3-Hydroxybutyrate levels	Inverse variance weighted (multiplicative random effects)	12	0.0282476	0.0764107	0.71162	-0.121517	0.178013	1.02865	0.885576	1.19484	0.82743
ebi-cfb233-GCST90301948	ieu-a-1126	Breast cancer (Combined Oncoarray; iCOGS; GWAS meta analysis) || id:ieu-a-1126	3-Hydroxybutyrate levels	MR Egger	12	0.00534211	0.190337	0.978161	-0.367718	0.378402	1.00536	0.692313	1.45995	0.990447
ebi-cfb233-GCST90301948	ieu-a-1126	Breast cancer (Combined Oncoarray; iCOGS; GWAS meta analysis) || id:ieu-a-1126	3-Hydroxybutyrate levels	Weighted median	12	-0.0565799	0.0770198	0.462574	-0.207539	0.0943788	0.944991	0.812582	1.09898	0.570263
ebi-cfb233-GCST90301948	ieu-a-1126	Breast cancer (Combined Oncoarray; iCOGS; GWAS meta analysis) || id:ieu-a-1126	3-Hydroxybutyrate levels	Weighted mode	12	-0.175807	0.182867	0.357011	-0.534227	0.182612	0.83878	0.586122	1.20035	0.449641
ebi-cfb233-GCST90301949	ieu-a-1126	Breast cancer (Combined Oncoarray; iCOGS; GWAS meta analysis) || id:ieu-a-1126	Citrate levels	Inverse variance weighted (multiplicative random effects)	15	0.140692	0.061308	0.0217419	0.0205288	0.260856	1.15107	1.02074	1.29804	0.0734182
ebi-cfb233-GCST90301949	ieu-a-1126	Breast cancer (Combined Oncoarray; iCOGS; GWAS meta analysis) || id:ieu-a-1126	Citrate levels	MR Egger	15	-0.156775	0.11182	0.184331	-0.375943	0.0623926	0.854896	0.686642	1.06438	0.412972
ebi-cfb233-GCST90301949	ieu-a-1126	Breast cancer (Combined Oncoarray; iCOGS; GWAS meta analysis) || id:ieu-a-1126	Citrate levels	Weighted median	15	0.0552686	0.0484669	0.254146	-0.0397266	0.150264	1.05682	0.961052	1.16214	0.365532
ebi-cfb233-GCST90301949	ieu-a-1126	Breast cancer (Combined Oncoarray; iCOGS; GWAS meta analysis) || id:ieu-a-1126	Citrate levels	Weighted mode	15	0.0550128	0.0468246	0.259643	-0.0367634	0.146789	1.05655	0.963904	1.15811	0.369402
ebi-cfb233-GCST90301950	ieu-a-1126	Breast cancer (Combined Oncoarray; iCOGS; GWAS meta analysis) || id:ieu-a-1126	Conjugated linoleic acid	Inverse variance weighted	12	-0.136033	0.0410093	0.000909522	-0.216411	-0.0556544	0.872814	0.805404	0.945866	0.0116932
ebi-cfb233-GCST90301950	ieu-a-1126	Breast cancer (Combined Oncoarray; iCOGS; GWAS meta analysis) || id:ieu-a-1126	Conjugated linoleic acid	MR Egger	12	-0.158107	0.118962	0.213357	-0.391274	0.0750592	0.853758	0.676195	1.07795	0.456074
ebi-cfb233-GCST90301950	ieu-a-1126	Breast cancer (Combined Oncoarray; iCOGS; GWAS meta analysis) || id:ieu-a-1126	Conjugated linoleic acid	Weighted median	12	-0.163788	0.0537355	0.00230338	-0.26911	-0.0584664	0.848922	0.76406	0.94321	0.0103226
ebi-cfb233-GCST90301950	ieu-a-1126	Breast cancer (Combined Oncoarray; iCOGS; GWAS meta analysis) || id:ieu-a-1126	Conjugated linoleic acid	Weighted mode	12	-0.180275	0.0706292	0.0268794	-0.318708	-0.0418415	0.835041	0.727088	0.959022	0.0736813
ebi-cfb233-GCST90301951	ieu-a-1126	Breast cancer (Combined Oncoarray; iCOGS; GWAS meta analysis) || id:ieu-a-1126	Ratio of conjugated linoleic acid to total fatty acids	Inverse variance weighted	4	-0.216673	0.0680951	0.00146302	-0.35014	-0.0832068	0.805193	0.70459	0.920161	0.0127974
ebi-cfb233-GCST90301951	ieu-a-1126	Breast cancer (Combined Oncoarray; iCOGS; GWAS meta analysis) || id:ieu-a-1126	Ratio of conjugated linoleic acid to total fatty acids	MR Egger	4	-0.0423159	0.31859	0.906492	-0.666753	0.582121	0.958567	0.513373	1.78983	0.951408
ebi-cfb233-GCST90301951	ieu-a-1126	Breast cancer (Combined Oncoarray; iCOGS; GWAS meta analysis) || id:ieu-a-1126	Ratio of conjugated linoleic acid to total fatty acids	Weighted median	4	-0.218125	0.0824807	0.00817981	-0.379787	-0.0564627	0.804025	0.684007	0.945102	0.0254119
ebi-cfb233-GCST90301951	ieu-a-1126	Breast cancer (Combined Oncoarray; iCOGS; GWAS meta analysis) || id:ieu-a-1126	Ratio of conjugated linoleic acid to total fatty acids	Weighted mode	4	-0.206588	0.10269	0.137748	-0.407861	-0.00531562	0.813354	0.665071	0.994698	0.274319
ebi-cfb233-GCST90301952	ieu-a-1126	Breast cancer (Combined Oncoarray; iCOGS; GWAS meta analysis) || id:ieu-a-1126	Creatinine levels	Inverse variance weighted (multiplicative random effects)	67	0.0066602	0.0326213	0.838223	-0.0572775	0.0705979	1.00668	0.944332	1.07315	0.895899
ebi-cfb233-GCST90301952	ieu-a-1126	Breast cancer (Combined Oncoarray; iCOGS; GWAS meta analysis) || id:ieu-a-1126	Creatinine levels	MR Egger	67	0.0501102	0.0994854	0.616179	-0.144881	0.245102	1.05139	0.865125	1.27775	0.820399
ebi-cfb233-GCST90301952	ieu-a-1126	Breast cancer (Combined Oncoarray; iCOGS; GWAS meta analysis) || id:ieu-a-1126	Creatinine levels	Weighted median	67	0.00140639	0.042491	0.973596	-0.0818759	0.0846887	1.00141	0.921386	1.08838	0.982025
ebi-cfb233-GCST90301952	ieu-a-1126	Breast cancer (Combined Oncoarray; iCOGS; GWAS meta analysis) || id:ieu-a-1126	Creatinine levels	Weighted mode	67	0.0514249	0.0722818	0.479313	-0.0902475	0.193097	1.05277	0.913705	1.213	0.560972
ebi-cfb233-GCST90301953	ieu-a-1126	Breast cancer (Combined Oncoarray; iCOGS; GWAS meta analysis) || id:ieu-a-1126	Diacylglycerol levels	Inverse variance weighted (multiplicative random effects)	23	-0.0747249	0.0377446	0.0477317	-0.148704	-0.00074544	0.927999	0.861824	0.999255	0.132399
ebi-cfb233-GCST90301953	ieu-a-1126	Breast cancer (Combined Oncoarray; iCOGS; GWAS meta analysis) || id:ieu-a-1126	Diacylglycerol levels	MR Egger	23	-0.211004	0.0791114	0.0144201	-0.366063	-0.0559459	0.809771	0.693459	0.94559	0.139677
ebi-cfb233-GCST90301953	ieu-a-1126	Breast cancer (Combined Oncoarray; iCOGS; GWAS meta analysis) || id:ieu-a-1126	Diacylglycerol levels	Weighted median	23	-0.114784	0.0366816	0.0017528	-0.18668	-0.0428882	0.891559	0.829709	0.958018	0.0093054
ebi-cfb233-GCST90301953	ieu-a-1126	Breast cancer (Combined Oncoarray; iCOGS; GWAS meta analysis) || id:ieu-a-1126	Diacylglycerol levels	Weighted mode	23	-0.118856	0.0408731	0.00815567	-0.198967	-0.0387446	0.887936	0.819577	0.961996	0.0267761
ebi-cfb233-GCST90301954	ieu-a-1126	Breast cancer (Combined Oncoarray; iCOGS; GWAS meta analysis) || id:ieu-a-1126	Ratio of diacylglycerol to triglycerides	Inverse variance weighted	9	-0.187238	0.0593047	0.00159281	-0.303475	-0.0710007	0.829246	0.738248	0.931461	0.0127974
ebi-cfb233-GCST90301954	ieu-a-1126	Breast cancer (Combined Oncoarray; iCOGS; GWAS meta analysis) || id:ieu-a-1126	Ratio of diacylglycerol to triglycerides	MR Egger	9	-0.333868	0.214971	0.164347	-0.755211	0.0874752	0.716148	0.469911	1.09142	0.393833
ebi-cfb233-GCST90301954	ieu-a-1126	Breast cancer (Combined Oncoarray; iCOGS; GWAS meta analysis) || id:ieu-a-1126	Ratio of diacylglycerol to triglycerides	Weighted median	9	-0.222689	0.0733957	0.00241265	-0.366544	-0.0788334	0.800364	0.693125	0.924194	0.0104101
ebi-cfb233-GCST90301954	ieu-a-1126	Breast cancer (Combined Oncoarray; iCOGS; GWAS meta analysis) || id:ieu-a-1126	Ratio of diacylglycerol to triglycerides	Weighted mode	9	-0.234487	0.0943735	0.0378353	-0.419459	-0.0495149	0.790977	0.657402	0.951691	0.0990519
ebi-cfb233-GCST90301955	ieu-a-1126	Breast cancer (Combined Oncoarray; iCOGS; GWAS meta analysis) || id:ieu-a-1126	Docosahexaenoic acid (22:6) levels	Inverse variance weighted (multiplicative random effects)	41	-0.00750467	0.027254	0.78304	-0.0609226	0.0459132	0.992523	0.940896	1.04698	0.852562
ebi-cfb233-GCST90301955	ieu-a-1126	Breast cancer (Combined Oncoarray; iCOGS; GWAS meta analysis) || id:ieu-a-1126	Docosahexaenoic acid (22:6) levels	MR Egger	41	-0.0206965	0.0452436	0.649888	-0.109374	0.0679808	0.979516	0.896395	1.07034	0.850696
ebi-cfb233-GCST90301955	ieu-a-1126	Breast cancer (Combined Oncoarray; iCOGS; GWAS meta analysis) || id:ieu-a-1126	Docosahexaenoic acid (22:6) levels	Weighted median	41	0.022008	0.0277917	0.428424	-0.0324637	0.0764797	1.02225	0.968058	1.07948	0.530973
ebi-cfb233-GCST90301955	ieu-a-1126	Breast cancer (Combined Oncoarray; iCOGS; GWAS meta analysis) || id:ieu-a-1126	Docosahexaenoic acid (22:6) levels	Weighted mode	41	0.0164205	0.0276784	0.556346	-0.0378291	0.0706702	1.01656	0.962877	1.07323	0.629265
ebi-cfb233-GCST90301956	ieu-a-1126	Breast cancer (Combined Oncoarray; iCOGS; GWAS meta analysis) || id:ieu-a-1126	Ratio of 22:6 docosahexaenoic acid to total fatty acids	Inverse variance weighted (multiplicative random effects)	18	0.0116528	0.033259	0.726064	-0.0535348	0.0768404	1.01172	0.947873	1.07987	0.82743
ebi-cfb233-GCST90301956	ieu-a-1126	Breast cancer (Combined Oncoarray; iCOGS; GWAS meta analysis) || id:ieu-a-1126	Ratio of 22:6 docosahexaenoic acid to total fatty acids	MR Egger	18	0.0145155	0.0492273	0.771887	-0.08197	0.111001	1.01462	0.9213	1.1174	0.910538
ebi-cfb233-GCST90301956	ieu-a-1126	Breast cancer (Combined Oncoarray; iCOGS; GWAS meta analysis) || id:ieu-a-1126	Ratio of 22:6 docosahexaenoic acid to total fatty acids	Weighted median	18	0.0232938	0.0282644	0.409861	-0.0321045	0.0786921	1.02357	0.968405	1.08187	0.513428
ebi-cfb233-GCST90301956	ieu-a-1126	Breast cancer (Combined Oncoarray; iCOGS; GWAS meta analysis) || id:ieu-a-1126	Ratio of 22:6 docosahexaenoic acid to total fatty acids	Weighted mode	18	0.0216083	0.0301945	0.483929	-0.0375728	0.0807895	1.02184	0.963124	1.08414	0.560972
ebi-cfb233-GCST90301957	ieu-a-1126	Breast cancer (Combined Oncoarray; iCOGS; GWAS meta analysis) || id:ieu-a-1126	Esterified cholesterol levels	Inverse variance weighted (multiplicative random effects)	79	0.0281028	0.0196374	0.152406	-0.0103866	0.0665922	1.0285	0.989667	1.06886	0.298409
ebi-cfb233-GCST90301957	ieu-a-1126	Breast cancer (Combined Oncoarray; iCOGS; GWAS meta analysis) || id:ieu-a-1126	Esterified cholesterol levels	MR Egger	79	0.0118278	0.0297878	0.692415	-0.0465562	0.0702118	1.0119	0.954511	1.07274	0.873205
ebi-cfb233-GCST90301957	ieu-a-1126	Breast cancer (Combined Oncoarray; iCOGS; GWAS meta analysis) || id:ieu-a-1126	Esterified cholesterol levels	Weighted median	79	0.0483476	0.0256765	0.0597073	-0.00197841	0.0986737	1.04954	0.998024	1.10371	0.135066
ebi-cfb233-GCST90301957	ieu-a-1126	Breast cancer (Combined Oncoarray; iCOGS; GWAS meta analysis) || id:ieu-a-1126	Esterified cholesterol levels	Weighted mode	79	0.0321485	0.0210083	0.129993	-0.00902769	0.0733247	1.03267	0.991013	1.07608	0.265402
ebi-cfb233-GCST90301958	ieu-a-1126	Breast cancer (Combined Oncoarray; iCOGS; GWAS meta analysis) || id:ieu-a-1126	Estimated description of fatty acid chain length not actual carbon number	Inverse variance weighted (multiplicative random effects)	21	-0.0302221	0.0317368	0.340959	-0.0924263	0.0319821	0.97023	0.911716	1.0325	0.528355
ebi-cfb233-GCST90301958	ieu-a-1126	Breast cancer (Combined Oncoarray; iCOGS; GWAS meta analysis) || id:ieu-a-1126	Estimated description of fatty acid chain length not actual carbon number	MR Egger	21	0.00775118	0.0455549	0.866691	-0.0815364	0.0970387	1.00778	0.921699	1.1019	0.938163
ebi-cfb233-GCST90301958	ieu-a-1126	Breast cancer (Combined Oncoarray; iCOGS; GWAS meta analysis) || id:ieu-a-1126	Estimated description of fatty acid chain length not actual carbon number	Weighted median	21	-0.000546997	0.0270141	0.983845	-0.0534945	0.0524006	0.999453	0.947911	1.0538	0.988086
ebi-cfb233-GCST90301958	ieu-a-1126	Breast cancer (Combined Oncoarray; iCOGS; GWAS meta analysis) || id:ieu-a-1126	Estimated description of fatty acid chain length not actual carbon number	Weighted mode	21	-0.010447	0.0283667	0.71653	-0.0660457	0.0451516	0.989607	0.936088	1.04619	0.759367
ebi-cfb233-GCST90301959	ieu-a-1126	Breast cancer (Combined Oncoarray; iCOGS; GWAS meta analysis) || id:ieu-a-1126	Omega-3 fatty acids levels	Inverse variance weighted (multiplicative random effects)	43	-0.0114306	0.0226256	0.613413	-0.0557769	0.0329156	0.988634	0.94575	1.03346	0.772569
ebi-cfb233-GCST90301959	ieu-a-1126	Breast cancer (Combined Oncoarray; iCOGS; GWAS meta analysis) || id:ieu-a-1126	Omega-3 fatty acids levels	MR Egger	43	-0.0121449	0.036445	0.740653	-0.083577	0.0592873	0.987929	0.91982	1.06108	0.89356
ebi-cfb233-GCST90301959	ieu-a-1126	Breast cancer (Combined Oncoarray; iCOGS; GWAS meta analysis) || id:ieu-a-1126	Omega-3 fatty acids levels	Weighted median	43	0.0168716	0.0255008	0.508221	-0.03311	0.0668533	1.01701	0.967432	1.06914	0.610389
ebi-cfb233-GCST90301959	ieu-a-1126	Breast cancer (Combined Oncoarray; iCOGS; GWAS meta analysis) || id:ieu-a-1126	Omega-3 fatty acids levels	Weighted mode	43	0.0104083	0.0237268	0.663148	-0.0360963	0.0569128	1.01046	0.964547	1.05856	0.725415
ebi-cfb233-GCST90301960	ieu-a-1126	Breast cancer (Combined Oncoarray; iCOGS; GWAS meta analysis) || id:ieu-a-1126	Ratio of omega-3 fatty acids to total fatty acids	Inverse variance weighted (multiplicative random effects)	20	0.00819056	0.0349163	0.814537	-0.0602454	0.0766265	1.00822	0.941533	1.07964	0.874595
ebi-cfb233-GCST90301960	ieu-a-1126	Breast cancer (Combined Oncoarray; iCOGS; GWAS meta analysis) || id:ieu-a-1126	Ratio of omega-3 fatty acids to total fatty acids	MR Egger	20	0.0188555	0.0455752	0.683964	-0.0704718	0.108183	1.01903	0.931954	1.11425	0.873205
ebi-cfb233-GCST90301960	ieu-a-1126	Breast cancer (Combined Oncoarray; iCOGS; GWAS meta analysis) || id:ieu-a-1126	Ratio of omega-3 fatty acids to total fatty acids	Weighted median	20	0.012952	0.0223292	0.561882	-0.0308132	0.0567172	1.01304	0.969657	1.05836	0.661205
ebi-cfb233-GCST90301960	ieu-a-1126	Breast cancer (Combined Oncoarray; iCOGS; GWAS meta analysis) || id:ieu-a-1126	Ratio of omega-3 fatty acids to total fatty acids	Weighted mode	20	0.00768721	0.0202741	0.70877	-0.0320501	0.0474245	1.00772	0.968458	1.04857	0.757539
ebi-cfb233-GCST90301961	ieu-a-1126	Breast cancer (Combined Oncoarray; iCOGS; GWAS meta analysis) || id:ieu-a-1126	Omega-6 fatty acids levels	Inverse variance weighted (multiplicative random effects)	69	0.0197835	0.0222244	0.373376	-0.0237764	0.0633433	1.01998	0.976504	1.06539	0.564913
ebi-cfb233-GCST90301961	ieu-a-1126	Breast cancer (Combined Oncoarray; iCOGS; GWAS meta analysis) || id:ieu-a-1126	Omega-6 fatty acids levels	MR Egger	69	-0.0428518	0.036313	0.242146	-0.114025	0.0283217	0.958053	0.892235	1.02873	0.490609
ebi-cfb233-GCST90301961	ieu-a-1126	Breast cancer (Combined Oncoarray; iCOGS; GWAS meta analysis) || id:ieu-a-1126	Omega-6 fatty acids levels	Weighted median	69	-0.00116948	0.0277928	0.966436	-0.0556433	0.0533044	0.998831	0.945876	1.05475	0.980917
ebi-cfb233-GCST90301961	ieu-a-1126	Breast cancer (Combined Oncoarray; iCOGS; GWAS meta analysis) || id:ieu-a-1126	Omega-6 fatty acids levels	Weighted mode	69	0.00184513	0.0251851	0.941812	-0.0475177	0.0512079	1.00185	0.953594	1.05254	0.949966
ebi-cfb233-GCST90301962	ieu-a-1126	Breast cancer (Combined Oncoarray; iCOGS; GWAS meta analysis) || id:ieu-a-1126	Ratio of omega-6 fatty acids to total fatty acids	Inverse variance weighted (multiplicative random effects)	32	0.123157	0.0375968	0.00105389	0.0494673	0.196847	1.13106	1.05071	1.21756	0.0116932
ebi-cfb233-GCST90301962	ieu-a-1126	Breast cancer (Combined Oncoarray; iCOGS; GWAS meta analysis) || id:ieu-a-1126	Ratio of omega-6 fatty acids to total fatty acids	MR Egger	32	0.0243325	0.0616259	0.695752	-0.0964542	0.145119	1.02463	0.908051	1.15618	0.873205
ebi-cfb233-GCST90301962	ieu-a-1126	Breast cancer (Combined Oncoarray; iCOGS; GWAS meta analysis) || id:ieu-a-1126	Ratio of omega-6 fatty acids to total fatty acids	Weighted median	32	0.129943	0.0415623	0.00176918	0.0484812	0.211405	1.13876	1.04968	1.23541	0.0093054
ebi-cfb233-GCST90301962	ieu-a-1126	Breast cancer (Combined Oncoarray; iCOGS; GWAS meta analysis) || id:ieu-a-1126	Ratio of omega-6 fatty acids to total fatty acids	Weighted mode	32	0.0938384	0.0357697	0.0133842	0.0237297	0.163947	1.09838	1.02401	1.17815	0.0402719
ebi-cfb233-GCST90301963	ieu-a-1126	Breast cancer (Combined Oncoarray; iCOGS; GWAS meta analysis) || id:ieu-a-1126	Free cholesterol levels	Inverse variance weighted (multiplicative random effects)	78	0.0219203	0.0210558	0.297849	-0.0193491	0.0631897	1.02216	0.980837	1.06523	0.488724
ebi-cfb233-GCST90301963	ieu-a-1126	Breast cancer (Combined Oncoarray; iCOGS; GWAS meta analysis) || id:ieu-a-1126	Free cholesterol levels	MR Egger	78	0.0233722	0.0318825	0.465769	-0.0391175	0.0858619	1.02365	0.961638	1.08966	0.704703
ebi-cfb233-GCST90301963	ieu-a-1126	Breast cancer (Combined Oncoarray; iCOGS; GWAS meta analysis) || id:ieu-a-1126	Free cholesterol levels	Weighted median	78	0.0109028	0.0219695	0.619705	-0.0321575	0.053963	1.01096	0.968354	1.05545	0.725584
ebi-cfb233-GCST90301963	ieu-a-1126	Breast cancer (Combined Oncoarray; iCOGS; GWAS meta analysis) || id:ieu-a-1126	Free cholesterol levels	Weighted mode	78	0.0257131	0.0203157	0.209445	-0.0141057	0.0655319	1.02605	0.985993	1.06773	0.343357
ebi-cfb233-GCST90301964	ieu-a-1126	Breast cancer (Combined Oncoarray; iCOGS; GWAS meta analysis) || id:ieu-a-1126	Glucose levels	Inverse variance weighted (multiplicative random effects)	28	-0.0430012	0.0526538	0.414113	-0.146203	0.0602002	0.95791	0.863983	1.06205	0.614575
ebi-cfb233-GCST90301964	ieu-a-1126	Breast cancer (Combined Oncoarray; iCOGS; GWAS meta analysis) || id:ieu-a-1126	Glucose levels	MR Egger	28	0.0199564	0.111674	0.859556	-0.198925	0.238837	1.02016	0.819612	1.26977	0.938163
ebi-cfb233-GCST90301964	ieu-a-1126	Breast cancer (Combined Oncoarray; iCOGS; GWAS meta analysis) || id:ieu-a-1126	Glucose levels	Weighted median	28	-0.056076	0.0497787	0.259951	-0.153642	0.0414903	0.945467	0.857579	1.04236	0.371587
ebi-cfb233-GCST90301964	ieu-a-1126	Breast cancer (Combined Oncoarray; iCOGS; GWAS meta analysis) || id:ieu-a-1126	Glucose levels	Weighted mode	28	-0.0600464	0.0546523	0.281601	-0.167165	0.0470722	0.941721	0.84606	1.0482	0.379474
ebi-cfb233-GCST90301965	ieu-a-1126	Breast cancer (Combined Oncoarray; iCOGS; GWAS meta analysis) || id:ieu-a-1126	Glutamine levels	Inverse variance weighted (multiplicative random effects)	29	0.0296028	0.0568369	0.60248	-0.0817975	0.141003	1.03005	0.921459	1.15143	0.762923
ebi-cfb233-GCST90301965	ieu-a-1126	Breast cancer (Combined Oncoarray; iCOGS; GWAS meta analysis) || id:ieu-a-1126	Glutamine levels	MR Egger	29	0.0649645	0.121646	0.597679	-0.173461	0.30339	1.06712	0.84075	1.35444	0.817565
ebi-cfb233-GCST90301965	ieu-a-1126	Breast cancer (Combined Oncoarray; iCOGS; GWAS meta analysis) || id:ieu-a-1126	Glutamine levels	Weighted median	29	0.0461853	0.0539874	0.392284	-0.05963	0.152001	1.04727	0.942113	1.16416	0.496751
ebi-cfb233-GCST90301965	ieu-a-1126	Breast cancer (Combined Oncoarray; iCOGS; GWAS meta analysis) || id:ieu-a-1126	Glutamine levels	Weighted mode	29	0.0718186	0.0619028	0.255771	-0.0495108	0.193148	1.07446	0.951695	1.21306	0.369402
ebi-cfb233-GCST90301966	ieu-a-1126	Breast cancer (Combined Oncoarray; iCOGS; GWAS meta analysis) || id:ieu-a-1126	Glycerol levels	Inverse variance weighted	3	-0.126463	0.0717483	0.077968	-0.26709	0.0141631	0.881206	0.765604	1.01426	0.178103
ebi-cfb233-GCST90301966	ieu-a-1126	Breast cancer (Combined Oncoarray; iCOGS; GWAS meta analysis) || id:ieu-a-1126	Glycerol levels	MR Egger	3	0.107413	0.285736	0.771087	-0.45263	0.667456	1.11339	0.635954	1.94927	0.910538
ebi-cfb233-GCST90301966	ieu-a-1126	Breast cancer (Combined Oncoarray; iCOGS; GWAS meta analysis) || id:ieu-a-1126	Glycerol levels	Weighted median	3	-0.172513	0.0844149	0.0409899	-0.337966	-0.00705979	0.841547	0.713219	0.992965	0.100533
ebi-cfb233-GCST90301966	ieu-a-1126	Breast cancer (Combined Oncoarray; iCOGS; GWAS meta analysis) || id:ieu-a-1126	Glycerol levels	Weighted mode	3	-0.175061	0.103691	0.233411	-0.378296	0.0281733	0.839406	0.685028	1.02857	0.35087
ebi-cfb233-GCST90301967	ieu-a-1126	Breast cancer (Combined Oncoarray; iCOGS; GWAS meta analysis) || id:ieu-a-1126	Glycine levels	Inverse variance weighted (multiplicative random effects)	30	0.0209944	0.0214914	0.328632	-0.0211288	0.0631175	1.02122	0.979093	1.06515	0.524461
ebi-cfb233-GCST90301967	ieu-a-1126	Breast cancer (Combined Oncoarray; iCOGS; GWAS meta analysis) || id:ieu-a-1126	Glycine levels	MR Egger	30	0.0289858	0.0277237	0.304723	-0.0253526	0.0833243	1.02941	0.974966	1.08689	0.572584
ebi-cfb233-GCST90301967	ieu-a-1126	Breast cancer (Combined Oncoarray; iCOGS; GWAS meta analysis) || id:ieu-a-1126	Glycine levels	Weighted median	30	0.0233281	0.0154809	0.131837	-0.00701443	0.0536707	1.0236	0.99301	1.05514	0.228735
ebi-cfb233-GCST90301967	ieu-a-1126	Breast cancer (Combined Oncoarray; iCOGS; GWAS meta analysis) || id:ieu-a-1126	Glycine levels	Weighted mode	30	0.0240079	0.0163192	0.15202	-0.00797769	0.0559934	1.0243	0.992054	1.05759	0.292633
ebi-cfb233-GCST90301968	ieu-a-1126	Breast cancer (Combined Oncoarray; iCOGS; GWAS meta analysis) || id:ieu-a-1126	Glycoprotein acetylation	Inverse variance weighted (multiplicative random effects)	35	-0.0419991	0.0360405	0.243885	-0.112638	0.0286402	0.958871	0.893474	1.02905	0.411777
ebi-cfb233-GCST90301968	ieu-a-1126	Breast cancer (Combined Oncoarray; iCOGS; GWAS meta analysis) || id:ieu-a-1126	Glycoprotein acetylation	MR Egger	35	-0.101184	0.0631325	0.118527	-0.224923	0.022556	0.903767	0.798578	1.02281	0.310301
ebi-cfb233-GCST90301968	ieu-a-1126	Breast cancer (Combined Oncoarray; iCOGS; GWAS meta analysis) || id:ieu-a-1126	Glycoprotein acetylation	Weighted median	35	-0.109375	0.042095	0.00936914	-0.191881	-0.0268685	0.896394	0.825405	0.973489	0.027633
ebi-cfb233-GCST90301968	ieu-a-1126	Breast cancer (Combined Oncoarray; iCOGS; GWAS meta analysis) || id:ieu-a-1126	Glycoprotein acetylation	Weighted mode	35	-0.10147	0.0600883	0.100432	-0.219244	0.0163026	0.903508	0.803126	1.01644	0.22719
ebi-cfb233-GCST90301969	ieu-a-1126	Breast cancer (Combined Oncoarray; iCOGS; GWAS meta analysis) || id:ieu-a-1126	Total cholesterol in HDL2	Inverse variance weighted (multiplicative random effects)	82	0.0811505	0.0234912	0.00055131	0.0351077	0.127193	1.08453	1.03573	1.13564	0.00970787
ebi-cfb233-GCST90301969	ieu-a-1126	Breast cancer (Combined Oncoarray; iCOGS; GWAS meta analysis) || id:ieu-a-1126	Total cholesterol in HDL2	MR Egger	82	0.0803775	0.0405473	0.0508774	0.0009048	0.15985	1.0837	1.00091	1.17334	0.207972
ebi-cfb233-GCST90301969	ieu-a-1126	Breast cancer (Combined Oncoarray; iCOGS; GWAS meta analysis) || id:ieu-a-1126	Total cholesterol in HDL2	Weighted median	82	0.0840846	0.0298285	0.0048184	0.0256206	0.142549	1.08772	1.02595	1.15321	0.0162708
ebi-cfb233-GCST90301969	ieu-a-1126	Breast cancer (Combined Oncoarray; iCOGS; GWAS meta analysis) || id:ieu-a-1126	Total cholesterol in HDL2	Weighted mode	82	0.0761094	0.0234127	0.00167785	0.0302204	0.121998	1.07908	1.03068	1.12975	0.00724588
ebi-cfb233-GCST90301970	ieu-a-1126	Breast cancer (Combined Oncoarray; iCOGS; GWAS meta analysis) || id:ieu-a-1126	Total cholesterol in HDL3	Inverse variance weighted (multiplicative random effects)	42	0.0507983	0.0280371	0.0700131	-0.00415437	0.105751	1.05211	0.995854	1.11155	0.164778
ebi-cfb233-GCST90301970	ieu-a-1126	Breast cancer (Combined Oncoarray; iCOGS; GWAS meta analysis) || id:ieu-a-1126	Total cholesterol in HDL3	MR Egger	42	0.03594	0.0482288	0.460509	-0.0585885	0.130468	1.03659	0.943095	1.13936	0.701298
ebi-cfb233-GCST90301970	ieu-a-1126	Breast cancer (Combined Oncoarray; iCOGS; GWAS meta analysis) || id:ieu-a-1126	Total cholesterol in HDL3	Weighted median	42	0.0395556	0.0312124	0.205047	-0.0216207	0.100732	1.04035	0.978611	1.10598	0.317051
ebi-cfb233-GCST90301970	ieu-a-1126	Breast cancer (Combined Oncoarray; iCOGS; GWAS meta analysis) || id:ieu-a-1126	Total cholesterol in HDL3	Weighted mode	42	0.0434954	0.0268072	0.112357	-0.00904679	0.0960376	1.04446	0.990994	1.1008	0.244665
ebi-cfb233-GCST90301971	ieu-a-1126	Breast cancer (Combined Oncoarray; iCOGS; GWAS meta analysis) || id:ieu-a-1126	Total cholesterol levels in HDL	Inverse variance weighted (multiplicative random effects)	80	0.0797407	0.024443	0.00110508	0.0318324	0.127649	1.08301	1.03234	1.13615	0.0117038
ebi-cfb233-GCST90301971	ieu-a-1126	Breast cancer (Combined Oncoarray; iCOGS; GWAS meta analysis) || id:ieu-a-1126	Total cholesterol levels in HDL	MR Egger	80	0.0681779	0.0426697	0.114129	-0.0154546	0.15181	1.07056	0.984664	1.16394	0.302183
ebi-cfb233-GCST90301971	ieu-a-1126	Breast cancer (Combined Oncoarray; iCOGS; GWAS meta analysis) || id:ieu-a-1126	Total cholesterol levels in HDL	Weighted median	80	0.08322	0.0275676	0.00253806	0.0291876	0.137252	1.08678	1.02962	1.14712	0.0107085
ebi-cfb233-GCST90301971	ieu-a-1126	Breast cancer (Combined Oncoarray; iCOGS; GWAS meta analysis) || id:ieu-a-1126	Total cholesterol levels in HDL	Weighted mode	80	0.0717256	0.0249657	0.00522033	0.0227928	0.120658	1.07436	1.02305	1.12824	0.0178873
ebi-cfb233-GCST90301972	ieu-a-1126	Breast cancer (Combined Oncoarray; iCOGS; GWAS meta analysis) || id:ieu-a-1126	Mean diameter of HDL particles	Inverse variance weighted (multiplicative random effects)	84	0.0801205	0.0208806	0.000124505	0.0391946	0.121046	1.08342	1.03997	1.12868	0.00533493
ebi-cfb233-GCST90301972	ieu-a-1126	Breast cancer (Combined Oncoarray; iCOGS; GWAS meta analysis) || id:ieu-a-1126	Mean diameter of HDL particles	MR Egger	84	0.082508	0.0336302	0.0162709	0.0165928	0.148423	1.08601	1.01673	1.16	0.139677
ebi-cfb233-GCST90301972	ieu-a-1126	Breast cancer (Combined Oncoarray; iCOGS; GWAS meta analysis) || id:ieu-a-1126	Mean diameter of HDL particles	Weighted median	84	0.0649103	0.0219416	0.00309315	0.0219048	0.107916	1.06706	1.02215	1.11395	0.0122153
ebi-cfb233-GCST90301972	ieu-a-1126	Breast cancer (Combined Oncoarray; iCOGS; GWAS meta analysis) || id:ieu-a-1126	Mean diameter of HDL particles	Weighted mode	84	0.0755724	0.0183232	8.7781e-05	0.039659	0.111486	1.0785	1.04046	1.11794	0.00134183
ebi-cfb233-GCST90301973	ieu-a-1126	Breast cancer (Combined Oncoarray; iCOGS; GWAS meta analysis) || id:ieu-a-1126	Triglyceride levels in HDL	Inverse variance weighted (multiplicative random effects)	53	-0.0104327	0.0238503	0.661803	-0.0571793	0.0363139	0.989622	0.944425	1.03698	0.798224
ebi-cfb233-GCST90301973	ieu-a-1126	Breast cancer (Combined Oncoarray; iCOGS; GWAS meta analysis) || id:ieu-a-1126	Triglyceride levels in HDL	MR Egger	53	-0.0769276	0.0356298	0.0355716	-0.146762	-0.00709308	0.925957	0.863499	0.992932	0.172671
ebi-cfb233-GCST90301973	ieu-a-1126	Breast cancer (Combined Oncoarray; iCOGS; GWAS meta analysis) || id:ieu-a-1126	Triglyceride levels in HDL	Weighted median	53	-0.00454551	0.0260976	0.861729	-0.0556968	0.0466058	0.995465	0.945826	1.04771	0.960684
ebi-cfb233-GCST90301973	ieu-a-1126	Breast cancer (Combined Oncoarray; iCOGS; GWAS meta analysis) || id:ieu-a-1126	Triglyceride levels in HDL	Weighted mode	53	-0.0213079	0.0208872	0.312384	-0.0622467	0.0196309	0.978918	0.939651	1.01982	0.406622
ebi-cfb233-GCST90301974	ieu-a-1126	Breast cancer (Combined Oncoarray; iCOGS; GWAS meta analysis) || id:ieu-a-1126	Histidine levels	Inverse variance weighted (multiplicative random effects)	16	-0.0564139	0.0603863	0.350192	-0.174771	0.0619432	0.945148	0.839649	1.0639	0.536807
ebi-cfb233-GCST90301974	ieu-a-1126	Breast cancer (Combined Oncoarray; iCOGS; GWAS meta analysis) || id:ieu-a-1126	Histidine levels	MR Egger	16	-0.0368137	0.142768	0.800269	-0.31664	0.243012	0.963856	0.728593	1.27508	0.918536
ebi-cfb233-GCST90301974	ieu-a-1126	Breast cancer (Combined Oncoarray; iCOGS; GWAS meta analysis) || id:ieu-a-1126	Histidine levels	Weighted median	16	-0.0525382	0.0555687	0.344422	-0.161453	0.0563765	0.948818	0.850907	1.058	0.458574
ebi-cfb233-GCST90301974	ieu-a-1126	Breast cancer (Combined Oncoarray; iCOGS; GWAS meta analysis) || id:ieu-a-1126	Histidine levels	Weighted mode	16	-0.0590985	0.0574161	0.31965	-0.171634	0.053437	0.942614	0.842287	1.05489	0.411483
ebi-cfb233-GCST90301975	ieu-a-1126	Breast cancer (Combined Oncoarray; iCOGS; GWAS meta analysis) || id:ieu-a-1126	Total Cholesterol in IDL	Inverse variance weighted (multiplicative random effects)	82	0.00230599	0.0195829	0.906261	-0.0360764	0.0406884	1.00231	0.964567	1.04153	0.934332
ebi-cfb233-GCST90301975	ieu-a-1126	Breast cancer (Combined Oncoarray; iCOGS; GWAS meta analysis) || id:ieu-a-1126	Total Cholesterol in IDL	MR Egger	82	0.0215088	0.0277328	0.440288	-0.0328475	0.0758651	1.02174	0.967686	1.07882	0.697872
ebi-cfb233-GCST90301975	ieu-a-1126	Breast cancer (Combined Oncoarray; iCOGS; GWAS meta analysis) || id:ieu-a-1126	Total Cholesterol in IDL	Weighted median	82	0.037795	0.0236354	0.109802	-0.00853044	0.0841205	1.03852	0.991506	1.08776	0.213199
ebi-cfb233-GCST90301975	ieu-a-1126	Breast cancer (Combined Oncoarray; iCOGS; GWAS meta analysis) || id:ieu-a-1126	Total Cholesterol in IDL	Weighted mode	82	0.0279548	0.0195031	0.155606	-0.0102712	0.0661808	1.02835	0.989781	1.06842	0.292633
ebi-cfb233-GCST90301976	ieu-a-1126	Breast cancer (Combined Oncoarray; iCOGS; GWAS meta analysis) || id:ieu-a-1126	Cholesteryl esters to total lipids ratio in IDL	Inverse variance weighted (multiplicative random effects)	47	0.0150137	0.0275069	0.585191	-0.0388997	0.0689272	1.01513	0.961847	1.07136	0.758852
ebi-cfb233-GCST90301976	ieu-a-1126	Breast cancer (Combined Oncoarray; iCOGS; GWAS meta analysis) || id:ieu-a-1126	Cholesteryl esters to total lipids ratio in IDL	MR Egger	47	0.0361728	0.038687	0.354774	-0.0396538	0.111999	1.03683	0.961122	1.11851	0.621521
ebi-cfb233-GCST90301976	ieu-a-1126	Breast cancer (Combined Oncoarray; iCOGS; GWAS meta analysis) || id:ieu-a-1126	Cholesteryl esters to total lipids ratio in IDL	Weighted median	47	0.0119807	0.0287894	0.6773	-0.0444465	0.0684079	1.01205	0.956527	1.0708	0.781243
ebi-cfb233-GCST90301976	ieu-a-1126	Breast cancer (Combined Oncoarray; iCOGS; GWAS meta analysis) || id:ieu-a-1126	Cholesteryl esters to total lipids ratio in IDL	Weighted mode	47	0.0117923	0.0210808	0.578612	-0.0295261	0.0531107	1.01186	0.970906	1.05455	0.648157
ebi-cfb233-GCST90301977	ieu-a-1126	Breast cancer (Combined Oncoarray; iCOGS; GWAS meta analysis) || id:ieu-a-1126	Cholesterol esters in IDL	Inverse variance weighted (multiplicative random effects)	80	0.0102434	0.0205273	0.617769	-0.0299901	0.0504769	1.0103	0.970455	1.05177	0.773872
ebi-cfb233-GCST90301977	ieu-a-1126	Breast cancer (Combined Oncoarray; iCOGS; GWAS meta analysis) || id:ieu-a-1126	Cholesterol esters in IDL	MR Egger	80	0.0156125	0.0296517	0.600015	-0.0425049	0.0737299	1.01574	0.958386	1.07652	0.817565
ebi-cfb233-GCST90301977	ieu-a-1126	Breast cancer (Combined Oncoarray; iCOGS; GWAS meta analysis) || id:ieu-a-1126	Cholesterol esters in IDL	Weighted median	80	0.0364158	0.0244985	0.13716	-0.0116013	0.0844329	1.03709	0.988466	1.0881	0.233273
ebi-cfb233-GCST90301977	ieu-a-1126	Breast cancer (Combined Oncoarray; iCOGS; GWAS meta analysis) || id:ieu-a-1126	Cholesterol esters in IDL	Weighted mode	80	0.0249646	0.0206797	0.230955	-0.0155676	0.0654968	1.02528	0.984553	1.06769	0.35087
ebi-cfb233-GCST90301978	ieu-a-1126	Breast cancer (Combined Oncoarray; iCOGS; GWAS meta analysis) || id:ieu-a-1126	Cholesteryl esters to total lipids ratio in IDL	Inverse variance weighted (multiplicative random effects)	31	-0.0175367	0.0294946	0.552129	-0.075346	0.0402727	0.982616	0.927423	1.04109	0.738549
ebi-cfb233-GCST90301978	ieu-a-1126	Breast cancer (Combined Oncoarray; iCOGS; GWAS meta analysis) || id:ieu-a-1126	Cholesteryl esters to total lipids ratio in IDL	MR Egger	31	-0.00744458	0.0449875	0.869714	-0.0956202	0.080731	0.992583	0.908809	1.08408	0.938163
ebi-cfb233-GCST90301978	ieu-a-1126	Breast cancer (Combined Oncoarray; iCOGS; GWAS meta analysis) || id:ieu-a-1126	Cholesteryl esters to total lipids ratio in IDL	Weighted median	31	-0.0191941	0.0278609	0.49087	-0.0738014	0.0354132	0.980989	0.928856	1.03605	0.593061
ebi-cfb233-GCST90301978	ieu-a-1126	Breast cancer (Combined Oncoarray; iCOGS; GWAS meta analysis) || id:ieu-a-1126	Cholesteryl esters to total lipids ratio in IDL	Weighted mode	31	-0.0183428	0.0257814	0.482285	-0.0688744	0.0321887	0.981824	0.933444	1.03271	0.560972
ebi-cfb233-GCST90301979	ieu-a-1126	Breast cancer (Combined Oncoarray; iCOGS; GWAS meta analysis) || id:ieu-a-1126	Free cholesterol in IDL	Inverse variance weighted (multiplicative random effects)	87	0.0137985	0.0187829	0.462563	-0.023016	0.0506131	1.01389	0.977247	1.05192	0.659187
ebi-cfb233-GCST90301979	ieu-a-1126	Breast cancer (Combined Oncoarray; iCOGS; GWAS meta analysis) || id:ieu-a-1126	Free cholesterol in IDL	MR Egger	87	0.0227768	0.0266954	0.39594	-0.0295461	0.0750997	1.02304	0.970886	1.07799	0.659309
ebi-cfb233-GCST90301979	ieu-a-1126	Breast cancer (Combined Oncoarray; iCOGS; GWAS meta analysis) || id:ieu-a-1126	Free cholesterol in IDL	Weighted median	87	0.042699	0.0234194	0.068268	-0.00320299	0.088601	1.04362	0.996802	1.09264	0.150061
ebi-cfb233-GCST90301979	ieu-a-1126	Breast cancer (Combined Oncoarray; iCOGS; GWAS meta analysis) || id:ieu-a-1126	Free cholesterol in IDL	Weighted mode	87	0.0280899	0.0191352	0.145761	-0.00941518	0.065595	1.02849	0.990629	1.06779	0.28302
ebi-cfb233-GCST90301980	ieu-a-1126	Breast cancer (Combined Oncoarray; iCOGS; GWAS meta analysis) || id:ieu-a-1126	Free cholesterol to total lipids ratio in IDL	Inverse variance weighted (multiplicative random effects)	57	0.0717853	0.02527	0.00450094	0.0222562	0.121314	1.07442	1.02251	1.12898	0.0263525
ebi-cfb233-GCST90301980	ieu-a-1126	Breast cancer (Combined Oncoarray; iCOGS; GWAS meta analysis) || id:ieu-a-1126	Free cholesterol to total lipids ratio in IDL	MR Egger	57	0.047554	0.0374003	0.208907	-0.0257507	0.120859	1.0487	0.974578	1.12847	0.450697
ebi-cfb233-GCST90301980	ieu-a-1126	Breast cancer (Combined Oncoarray; iCOGS; GWAS meta analysis) || id:ieu-a-1126	Free cholesterol to total lipids ratio in IDL	Weighted median	57	0.098874	0.0289613	0.000640159	0.0421098	0.155638	1.10393	1.04301	1.1684	0.00671472
ebi-cfb233-GCST90301980	ieu-a-1126	Breast cancer (Combined Oncoarray; iCOGS; GWAS meta analysis) || id:ieu-a-1126	Free cholesterol to total lipids ratio in IDL	Weighted mode	57	0.0735862	0.0209805	0.000899728	0.0324644	0.114708	1.07636	1.033	1.12155	0.00455732
ebi-cfb233-GCST90301981	ieu-a-1126	Breast cancer (Combined Oncoarray; iCOGS; GWAS meta analysis) || id:ieu-a-1126	Total lipids in IDL	Inverse variance weighted (multiplicative random effects)	78	0.00288769	0.0193829	0.881568	-0.0351028	0.0408782	1.00289	0.965506	1.04173	0.916988
ebi-cfb233-GCST90301981	ieu-a-1126	Breast cancer (Combined Oncoarray; iCOGS; GWAS meta analysis) || id:ieu-a-1126	Total lipids in IDL	MR Egger	78	0.0177023	0.0281792	0.531753	-0.0375289	0.0729335	1.01786	0.963167	1.07566	0.775033
ebi-cfb233-GCST90301981	ieu-a-1126	Breast cancer (Combined Oncoarray; iCOGS; GWAS meta analysis) || id:ieu-a-1126	Total lipids in IDL	Weighted median	78	0.0337328	0.0224257	0.132529	-0.0102215	0.0776872	1.03431	0.989831	1.08078	0.228735
ebi-cfb233-GCST90301981	ieu-a-1126	Breast cancer (Combined Oncoarray; iCOGS; GWAS meta analysis) || id:ieu-a-1126	Total lipids in IDL	Weighted mode	78	0.0257931	0.0201246	0.203804	-0.0136511	0.0652374	1.02613	0.986442	1.06741	0.337841
ebi-cfb233-GCST90301982	ieu-a-1126	Breast cancer (Combined Oncoarray; iCOGS; GWAS meta analysis) || id:ieu-a-1126	Concentration of IDL particles	Inverse variance weighted (multiplicative random effects)	75	0.010498	0.0188501	0.577581	-0.0264482	0.0474442	1.01055	0.973899	1.04859	0.758852
ebi-cfb233-GCST90301982	ieu-a-1126	Breast cancer (Combined Oncoarray; iCOGS; GWAS meta analysis) || id:ieu-a-1126	Concentration of IDL particles	MR Egger	75	0.00957909	0.0279522	0.732812	-0.0452071	0.0643653	1.00963	0.955799	1.06648	0.889298
ebi-cfb233-GCST90301982	ieu-a-1126	Breast cancer (Combined Oncoarray; iCOGS; GWAS meta analysis) || id:ieu-a-1126	Concentration of IDL particles	Weighted median	75	0.0358989	0.0233031	0.123433	-0.0097751	0.0815729	1.03655	0.990273	1.08499	0.224703
ebi-cfb233-GCST90301982	ieu-a-1126	Breast cancer (Combined Oncoarray; iCOGS; GWAS meta analysis) || id:ieu-a-1126	Concentration of IDL particles	Weighted mode	75	0.0277071	0.0194516	0.15853	-0.010418	0.0658323	1.02809	0.989636	1.06805	0.292954
ebi-cfb233-GCST90301983	ieu-a-1126	Breast cancer (Combined Oncoarray; iCOGS; GWAS meta analysis) || id:ieu-a-1126	Phospholipids in IDL	Inverse variance weighted (multiplicative random effects)	79	0.0032038	0.0192762	0.867996	-0.0345775	0.0409851	1.00321	0.966013	1.04184	0.910793
ebi-cfb233-GCST90301983	ieu-a-1126	Breast cancer (Combined Oncoarray; iCOGS; GWAS meta analysis) || id:ieu-a-1126	Phospholipids in IDL	MR Egger	79	0.0185055	0.0275792	0.504231	-0.0355497	0.0725608	1.01868	0.965075	1.07526	0.743581
ebi-cfb233-GCST90301983	ieu-a-1126	Breast cancer (Combined Oncoarray; iCOGS; GWAS meta analysis) || id:ieu-a-1126	Phospholipids in IDL	Weighted median	79	0.0374248	0.0225687	0.0972647	-0.00680983	0.0816593	1.03813	0.993213	1.08509	0.197519
ebi-cfb233-GCST90301983	ieu-a-1126	Breast cancer (Combined Oncoarray; iCOGS; GWAS meta analysis) || id:ieu-a-1126	Phospholipids in IDL	Weighted mode	79	0.0305066	0.02006	0.132362	-0.00881106	0.0698242	1.03098	0.991228	1.07232	0.265866
ebi-cfb233-GCST90301984	ieu-a-1126	Breast cancer (Combined Oncoarray; iCOGS; GWAS meta analysis) || id:ieu-a-1126	Phospholipids to total lipids ratio in IDL	Inverse variance weighted (multiplicative random effects)	36	0.0547302	0.0336093	0.103435	-0.0111441	0.120605	1.05626	0.988918	1.12818	0.2256
ebi-cfb233-GCST90301984	ieu-a-1126	Breast cancer (Combined Oncoarray; iCOGS; GWAS meta analysis) || id:ieu-a-1126	Phospholipids to total lipids ratio in IDL	MR Egger	36	0.0559356	0.0725292	0.445907	-0.0862217	0.198093	1.05753	0.917391	1.21908	0.701298
ebi-cfb233-GCST90301984	ieu-a-1126	Breast cancer (Combined Oncoarray; iCOGS; GWAS meta analysis) || id:ieu-a-1126	Phospholipids to total lipids ratio in IDL	Weighted median	36	0.0549569	0.038069	0.148848	-0.0196584	0.129572	1.0565	0.980534	1.13834	0.244237
ebi-cfb233-GCST90301984	ieu-a-1126	Breast cancer (Combined Oncoarray; iCOGS; GWAS meta analysis) || id:ieu-a-1126	Phospholipids to total lipids ratio in IDL	Weighted mode	36	0.0839428	0.0451589	0.0714765	-0.00456876	0.172454	1.08757	0.995442	1.18822	0.165955
ebi-cfb233-GCST90301985	ieu-a-1126	Breast cancer (Combined Oncoarray; iCOGS; GWAS meta analysis) || id:ieu-a-1126	Triglycerides in IDL	Inverse variance weighted (multiplicative random effects)	73	-0.00959279	0.0216541	0.657765	-0.0520348	0.0328493	0.990453	0.949296	1.03339	0.798224
ebi-cfb233-GCST90301985	ieu-a-1126	Breast cancer (Combined Oncoarray; iCOGS; GWAS meta analysis) || id:ieu-a-1126	Triglycerides in IDL	MR Egger	73	-0.0295554	0.0347154	0.39743	-0.0975976	0.0384868	0.970877	0.907014	1.03924	0.659309
ebi-cfb233-GCST90301985	ieu-a-1126	Breast cancer (Combined Oncoarray; iCOGS; GWAS meta analysis) || id:ieu-a-1126	Triglycerides in IDL	Weighted median	73	0.0218293	0.0240818	0.364692	-0.0253711	0.0690297	1.02207	0.974948	1.07147	0.47471
ebi-cfb233-GCST90301985	ieu-a-1126	Breast cancer (Combined Oncoarray; iCOGS; GWAS meta analysis) || id:ieu-a-1126	Triglycerides in IDL	Weighted mode	73	0.0124937	0.0227094	0.583915	-0.0320166	0.057004	1.01257	0.96849	1.05866	0.650968
ebi-cfb233-GCST90301986	ieu-a-1126	Breast cancer (Combined Oncoarray; iCOGS; GWAS meta analysis) || id:ieu-a-1126	Triglycerides to total lipids ratio in IDL	Inverse variance weighted (multiplicative random effects)	51	-0.0201165	0.0235154	0.392295	-0.0662066	0.0259736	0.980084	0.935937	1.02631	0.589709
ebi-cfb233-GCST90301986	ieu-a-1126	Breast cancer (Combined Oncoarray; iCOGS; GWAS meta analysis) || id:ieu-a-1126	Triglycerides to total lipids ratio in IDL	MR Egger	51	-0.020736	0.0337526	0.541824	-0.086891	0.045419	0.979478	0.916777	1.04647	0.77929
ebi-cfb233-GCST90301986	ieu-a-1126	Breast cancer (Combined Oncoarray; iCOGS; GWAS meta analysis) || id:ieu-a-1126	Triglycerides to total lipids ratio in IDL	Weighted median	51	-0.00351387	0.0274861	0.898274	-0.0573865	0.0503588	0.996492	0.944229	1.05165	0.968618
ebi-cfb233-GCST90301986	ieu-a-1126	Breast cancer (Combined Oncoarray; iCOGS; GWAS meta analysis) || id:ieu-a-1126	Triglycerides to total lipids ratio in IDL	Weighted mode	51	-0.00263064	0.0202273	0.897046	-0.0422761	0.0370149	0.997373	0.958605	1.03771	0.920756
ebi-cfb233-GCST90301987	ieu-a-1126	Breast cancer (Combined Oncoarray; iCOGS; GWAS meta analysis) || id:ieu-a-1126	Isoleucine levels	Inverse variance weighted (multiplicative random effects)	31	-0.107619	0.0508176	0.0341969	-0.207221	-0.00801608	0.89797	0.81284	0.992016	0.10484
ebi-cfb233-GCST90301987	ieu-a-1126	Breast cancer (Combined Oncoarray; iCOGS; GWAS meta analysis) || id:ieu-a-1126	Isoleucine levels	MR Egger	31	-0.146504	0.111107	0.197625	-0.364273	0.0712649	0.863722	0.694701	1.07387	0.43854
ebi-cfb233-GCST90301987	ieu-a-1126	Breast cancer (Combined Oncoarray; iCOGS; GWAS meta analysis) || id:ieu-a-1126	Isoleucine levels	Weighted median	31	-0.117219	0.0558012	0.0356716	-0.226589	-0.00784852	0.889391	0.797248	0.992182	0.0893707
ebi-cfb233-GCST90301987	ieu-a-1126	Breast cancer (Combined Oncoarray; iCOGS; GWAS meta analysis) || id:ieu-a-1126	Isoleucine levels	Weighted mode	31	-0.137131	0.0586605	0.0262635	-0.252106	-0.0221568	0.871856	0.777162	0.978087	0.0730506
ebi-cfb233-GCST90301988	ieu-a-1126	Breast cancer (Combined Oncoarray; iCOGS; GWAS meta analysis) || id:ieu-a-1126	Linoleic acid (18:2) levels	Inverse variance weighted (multiplicative random effects)	70	0.0225419	0.0233113	0.333547	-0.0231483	0.0682321	1.0228	0.977118	1.07061	0.528355
ebi-cfb233-GCST90301988	ieu-a-1126	Breast cancer (Combined Oncoarray; iCOGS; GWAS meta analysis) || id:ieu-a-1126	Linoleic acid (18:2) levels	MR Egger	70	-0.0631936	0.0368041	0.0905265	-0.13533	0.00894249	0.938762	0.873428	1.00898	0.267311
ebi-cfb233-GCST90301988	ieu-a-1126	Breast cancer (Combined Oncoarray; iCOGS; GWAS meta analysis) || id:ieu-a-1126	Linoleic acid (18:2) levels	Weighted median	70	-0.00209639	0.0289043	0.942181	-0.0587488	0.054556	0.997906	0.942944	1.05607	0.975681
ebi-cfb233-GCST90301988	ieu-a-1126	Breast cancer (Combined Oncoarray; iCOGS; GWAS meta analysis) || id:ieu-a-1126	Linoleic acid (18:2) levels	Weighted mode	70	-0.00883031	0.0242616	0.716999	-0.056383	0.0387224	0.991209	0.945177	1.03948	0.759367
ebi-cfb233-GCST90301989	ieu-a-1126	Breast cancer (Combined Oncoarray; iCOGS; GWAS meta analysis) || id:ieu-a-1126	Ratio of 18:2 linoleic acid to total fatty acids	Inverse variance weighted (multiplicative random effects)	34	0.0665478	0.0373037	0.0744329	-0.00656758	0.139663	1.06881	0.993454	1.14989	0.171712
ebi-cfb233-GCST90301989	ieu-a-1126	Breast cancer (Combined Oncoarray; iCOGS; GWAS meta analysis) || id:ieu-a-1126	Ratio of 18:2 linoleic acid to total fatty acids	MR Egger	34	-0.0406077	0.0539793	0.457379	-0.146407	0.0651917	0.960206	0.863806	1.06736	0.701298
ebi-cfb233-GCST90301989	ieu-a-1126	Breast cancer (Combined Oncoarray; iCOGS; GWAS meta analysis) || id:ieu-a-1126	Ratio of 18:2 linoleic acid to total fatty acids	Weighted median	34	-0.00663684	0.0347009	0.848323	-0.0746506	0.0613769	0.993385	0.928068	1.0633	0.954876
ebi-cfb233-GCST90301989	ieu-a-1126	Breast cancer (Combined Oncoarray; iCOGS; GWAS meta analysis) || id:ieu-a-1126	Ratio of 18:2 linoleic acid to total fatty acids	Weighted mode	34	-0.00246359	0.0294743	0.933892	-0.0602332	0.055306	0.997539	0.941545	1.05686	0.946073
ebi-cfb233-GCST90301990	ieu-a-1126	Breast cancer (Combined Oncoarray; iCOGS; GWAS meta analysis) || id:ieu-a-1126	Lactate levels	Inverse variance weighted (multiplicative random effects)	4	-0.0223904	0.138644	0.871703	-0.294133	0.249352	0.977858	0.745178	1.28319	0.910793
ebi-cfb233-GCST90301990	ieu-a-1126	Breast cancer (Combined Oncoarray; iCOGS; GWAS meta analysis) || id:ieu-a-1126	Lactate levels	MR Egger	4	-0.749092	0.286626	0.120508	-1.31088	-0.187305	0.472795	0.269583	0.829191	0.311981
ebi-cfb233-GCST90301990	ieu-a-1126	Breast cancer (Combined Oncoarray; iCOGS; GWAS meta analysis) || id:ieu-a-1126	Lactate levels	Weighted median	4	-0.104797	0.0950053	0.269998	-0.291007	0.0814132	0.900507	0.74751	1.08482	0.383595
ebi-cfb233-GCST90301990	ieu-a-1126	Breast cancer (Combined Oncoarray; iCOGS; GWAS meta analysis) || id:ieu-a-1126	Lactate levels	Weighted mode	4	-0.13642	0.0993065	0.263179	-0.33106	0.0582211	0.872476	0.718162	1.05995	0.369402
ebi-cfb233-GCST90301991	ieu-a-1126	Breast cancer (Combined Oncoarray; iCOGS; GWAS meta analysis) || id:ieu-a-1126	Total cholesterol levels in LDL	Inverse variance weighted (multiplicative random effects)	79	0.0110554	0.0187179	0.554768	-0.0256317	0.0477424	1.01112	0.974694	1.0489	0.738549
ebi-cfb233-GCST90301991	ieu-a-1126	Breast cancer (Combined Oncoarray; iCOGS; GWAS meta analysis) || id:ieu-a-1126	Total cholesterol levels in LDL	MR Egger	79	0.0043424	0.0257381	0.866463	-0.0461043	0.0547891	1.00435	0.954942	1.05632	0.938163
ebi-cfb233-GCST90301991	ieu-a-1126	Breast cancer (Combined Oncoarray; iCOGS; GWAS meta analysis) || id:ieu-a-1126	Total cholesterol levels in LDL	Weighted median	79	0.0328069	0.0240102	0.171821	-0.0142531	0.0798668	1.03335	0.985848	1.08314	0.276099
ebi-cfb233-GCST90301991	ieu-a-1126	Breast cancer (Combined Oncoarray; iCOGS; GWAS meta analysis) || id:ieu-a-1126	Total cholesterol levels in LDL	Weighted mode	79	0.0227339	0.0185293	0.223545	-0.0135835	0.0590512	1.02299	0.986508	1.06083	0.348878
ebi-cfb233-GCST90301992	ieu-a-1126	Breast cancer (Combined Oncoarray; iCOGS; GWAS meta analysis) || id:ieu-a-1126	Mean diameter of LDL particles	Inverse variance weighted (multiplicative random effects)	37	0.014024	0.0320432	0.661634	-0.0487807	0.0768287	1.01412	0.95239	1.07986	0.798224
ebi-cfb233-GCST90301992	ieu-a-1126	Breast cancer (Combined Oncoarray; iCOGS; GWAS meta analysis) || id:ieu-a-1126	Mean diameter of LDL particles	MR Egger	37	0.052701	0.0561586	0.354454	-0.0573699	0.162772	1.05411	0.944245	1.17677	0.621521
ebi-cfb233-GCST90301992	ieu-a-1126	Breast cancer (Combined Oncoarray; iCOGS; GWAS meta analysis) || id:ieu-a-1126	Mean diameter of LDL particles	Weighted median	37	0.00252965	0.0307871	0.934515	-0.057813	0.0628723	1.00253	0.943826	1.06489	0.972062
ebi-cfb233-GCST90301992	ieu-a-1126	Breast cancer (Combined Oncoarray; iCOGS; GWAS meta analysis) || id:ieu-a-1126	Mean diameter of LDL particles	Weighted mode	37	0.000952084	0.0297783	0.974671	-0.0574134	0.0593176	1.00095	0.944204	1.06111	0.974671
ebi-cfb233-GCST90301993	ieu-a-1126	Breast cancer (Combined Oncoarray; iCOGS; GWAS meta analysis) || id:ieu-a-1126	Triglyceride levels in LDL	Inverse variance weighted (multiplicative random effects)	70	-0.00440475	0.0227459	0.84645	-0.0489867	0.0401772	0.995605	0.952194	1.041	0.900561
ebi-cfb233-GCST90301993	ieu-a-1126	Breast cancer (Combined Oncoarray; iCOGS; GWAS meta analysis) || id:ieu-a-1126	Triglyceride levels in LDL	MR Egger	70	-0.0396206	0.0368877	0.28658	-0.11192	0.0326792	0.961154	0.894115	1.03322	0.552054
ebi-cfb233-GCST90301993	ieu-a-1126	Breast cancer (Combined Oncoarray; iCOGS; GWAS meta analysis) || id:ieu-a-1126	Triglyceride levels in LDL	Weighted median	70	0.0255488	0.0263187	0.331675	-0.0260359	0.0771335	1.02588	0.9743	1.08019	0.456449
ebi-cfb233-GCST90301993	ieu-a-1126	Breast cancer (Combined Oncoarray; iCOGS; GWAS meta analysis) || id:ieu-a-1126	Triglyceride levels in LDL	Weighted mode	70	0.0186095	0.0249761	0.458746	-0.0303436	0.0675626	1.01878	0.970112	1.0699	0.546962
ebi-cfb233-GCST90301994	ieu-a-1126	Breast cancer (Combined Oncoarray; iCOGS; GWAS meta analysis) || id:ieu-a-1126	Leucine levels	Inverse variance weighted (multiplicative random effects)	22	-0.0666103	0.0546459	0.222865	-0.173716	0.0404957	0.93556	0.840535	1.04133	0.384649
ebi-cfb233-GCST90301994	ieu-a-1126	Breast cancer (Combined Oncoarray; iCOGS; GWAS meta analysis) || id:ieu-a-1126	Leucine levels	MR Egger	22	-0.0950111	0.12618	0.460235	-0.342324	0.152302	0.909363	0.710118	1.16451	0.701298
ebi-cfb233-GCST90301994	ieu-a-1126	Breast cancer (Combined Oncoarray; iCOGS; GWAS meta analysis) || id:ieu-a-1126	Leucine levels	Weighted median	22	-0.0966565	0.0583267	0.0974877	-0.210977	0.0176638	0.907868	0.809793	1.01782	0.197519
ebi-cfb233-GCST90301994	ieu-a-1126	Breast cancer (Combined Oncoarray; iCOGS; GWAS meta analysis) || id:ieu-a-1126	Leucine levels	Weighted mode	22	-0.0962298	0.0828288	0.258355	-0.258574	0.0661145	0.908255	0.772152	1.06835	0.369402
ebi-cfb233-GCST90301995	ieu-a-1126	Breast cancer (Combined Oncoarray; iCOGS; GWAS meta analysis) || id:ieu-a-1126	Total cholesterol in large HDL	Inverse variance weighted (multiplicative random effects)	79	0.0831242	0.0208957	6.94811e-05	0.0421687	0.12408	1.08668	1.04307	1.13211	0.00404728
ebi-cfb233-GCST90301995	ieu-a-1126	Breast cancer (Combined Oncoarray; iCOGS; GWAS meta analysis) || id:ieu-a-1126	Total cholesterol in large HDL	MR Egger	79	0.0804677	0.0351779	0.0249159	0.011519	0.149416	1.08379	1.01159	1.16116	0.143936
ebi-cfb233-GCST90301995	ieu-a-1126	Breast cancer (Combined Oncoarray; iCOGS; GWAS meta analysis) || id:ieu-a-1126	Total cholesterol in large HDL	Weighted median	79	0.0853675	0.0251228	0.000678781	0.0361268	0.134608	1.08912	1.03679	1.14409	0.00671472
ebi-cfb233-GCST90301995	ieu-a-1126	Breast cancer (Combined Oncoarray; iCOGS; GWAS meta analysis) || id:ieu-a-1126	Total cholesterol in large HDL	Weighted mode	79	0.0714473	0.0226137	0.00224961	0.0271245	0.11577	1.07406	1.0275	1.12274	0.00903723
ebi-cfb233-GCST90301996	ieu-a-1126	Breast cancer (Combined Oncoarray; iCOGS; GWAS meta analysis) || id:ieu-a-1126	Total cholesterol to total lipids ratio in large HDL	Inverse variance weighted (multiplicative random effects)	52	0.0949395	0.0293567	0.00122071	0.0374003	0.152479	1.09959	1.03811	1.16472	0.0122077
ebi-cfb233-GCST90301996	ieu-a-1126	Breast cancer (Combined Oncoarray; iCOGS; GWAS meta analysis) || id:ieu-a-1126	Total cholesterol to total lipids ratio in large HDL	MR Egger	52	0.138025	0.0496778	0.00767359	0.040657	0.235394	1.148	1.04149	1.26541	0.13826
ebi-cfb233-GCST90301996	ieu-a-1126	Breast cancer (Combined Oncoarray; iCOGS; GWAS meta analysis) || id:ieu-a-1126	Total cholesterol to total lipids ratio in large HDL	Weighted median	52	0.0794236	0.030547	0.00932123	0.0195514	0.139296	1.08266	1.01974	1.14946	0.027633
ebi-cfb233-GCST90301996	ieu-a-1126	Breast cancer (Combined Oncoarray; iCOGS; GWAS meta analysis) || id:ieu-a-1126	Total cholesterol to total lipids ratio in large HDL	Weighted mode	52	0.107269	0.0247607	6.93221e-05	0.0587384	0.1558	1.11323	1.0605	1.16859	0.00134183
ebi-cfb233-GCST90301997	ieu-a-1126	Breast cancer (Combined Oncoarray; iCOGS; GWAS meta analysis) || id:ieu-a-1126	Cholesterol esters in large HDL	Inverse variance weighted (multiplicative random effects)	80	0.082961	0.0206328	5.79943e-05	0.0425207	0.123401	1.0865	1.04344	1.13134	0.00404728
ebi-cfb233-GCST90301997	ieu-a-1126	Breast cancer (Combined Oncoarray; iCOGS; GWAS meta analysis) || id:ieu-a-1126	Cholesterol esters in large HDL	MR Egger	80	0.0811516	0.034609	0.021581	0.0133179	0.148985	1.08454	1.01341	1.16066	0.139677
ebi-cfb233-GCST90301997	ieu-a-1126	Breast cancer (Combined Oncoarray; iCOGS; GWAS meta analysis) || id:ieu-a-1126	Cholesterol esters in large HDL	Weighted median	80	0.0810824	0.0246366	0.000997809	0.0327948	0.12937	1.08446	1.03334	1.13811	0.00789781
ebi-cfb233-GCST90301997	ieu-a-1126	Breast cancer (Combined Oncoarray; iCOGS; GWAS meta analysis) || id:ieu-a-1126	Cholesterol esters in large HDL	Weighted mode	80	0.072827	0.022195	0.00153983	0.0293247	0.116329	1.07554	1.02976	1.12337	0.00695412
ebi-cfb233-GCST90301998	ieu-a-1126	Breast cancer (Combined Oncoarray; iCOGS; GWAS meta analysis) || id:ieu-a-1126	Cholesteryl esters to total lipids ratio in large HDL	Inverse variance weighted (multiplicative random effects)	42	0.0710274	0.0300296	0.0180182	0.0121693	0.129885	1.07361	1.01224	1.1387	0.0636097
ebi-cfb233-GCST90301998	ieu-a-1126	Breast cancer (Combined Oncoarray; iCOGS; GWAS meta analysis) || id:ieu-a-1126	Cholesteryl esters to total lipids ratio in large HDL	MR Egger	42	0.0796726	0.0487385	0.109959	-0.0158548	0.1752	1.08293	0.98427	1.19148	0.294644
ebi-cfb233-GCST90301998	ieu-a-1126	Breast cancer (Combined Oncoarray; iCOGS; GWAS meta analysis) || id:ieu-a-1126	Cholesteryl esters to total lipids ratio in large HDL	Weighted median	42	0.0779611	0.0345475	0.0240309	0.010248	0.145674	1.08108	1.0103	1.15682	0.0643587
ebi-cfb233-GCST90301998	ieu-a-1126	Breast cancer (Combined Oncoarray; iCOGS; GWAS meta analysis) || id:ieu-a-1126	Cholesteryl esters to total lipids ratio in large HDL	Weighted mode	42	0.0838369	0.0295753	0.00708909	0.0258693	0.141804	1.08745	1.02621	1.15235	0.0239385
ebi-cfb233-GCST90301999	ieu-a-1126	Breast cancer (Combined Oncoarray; iCOGS; GWAS meta analysis) || id:ieu-a-1126	Free cholesterol in large HDL	Inverse variance weighted (multiplicative random effects)	73	0.0790354	0.0220438	0.000336599	0.0358294	0.122241	1.08224	1.03648	1.13003	0.00724716
ebi-cfb233-GCST90301999	ieu-a-1126	Breast cancer (Combined Oncoarray; iCOGS; GWAS meta analysis) || id:ieu-a-1126	Free cholesterol in large HDL	MR Egger	73	0.0899068	0.0377421	0.0198943	0.0159323	0.163881	1.09407	1.01606	1.17807	0.139677
ebi-cfb233-GCST90301999	ieu-a-1126	Breast cancer (Combined Oncoarray; iCOGS; GWAS meta analysis) || id:ieu-a-1126	Free cholesterol in large HDL	Weighted median	73	0.0841805	0.0245727	0.000613052	0.036018	0.132343	1.08783	1.03667	1.1415	0.00671472
ebi-cfb233-GCST90301999	ieu-a-1126	Breast cancer (Combined Oncoarray; iCOGS; GWAS meta analysis) || id:ieu-a-1126	Free cholesterol in large HDL	Weighted mode	73	0.0763213	0.0226519	0.00121364	0.0319236	0.120719	1.07931	1.03244	1.12831	0.00589122
ebi-cfb233-GCST90302000	ieu-a-1126	Breast cancer (Combined Oncoarray; iCOGS; GWAS meta analysis) || id:ieu-a-1126	Free cholesterol to total lipids ratio in large HDL	Inverse variance weighted (multiplicative random effects)	47	0.101917	0.031039	0.0010252	0.0410807	0.162753	1.10729	1.04194	1.17675	0.0116932
ebi-cfb233-GCST90302000	ieu-a-1126	Breast cancer (Combined Oncoarray; iCOGS; GWAS meta analysis) || id:ieu-a-1126	Free cholesterol to total lipids ratio in large HDL	MR Egger	47	0.132765	0.0552063	0.0203529	0.0245604	0.240969	1.14198	1.02486	1.27248	0.139677
ebi-cfb233-GCST90302000	ieu-a-1126	Breast cancer (Combined Oncoarray; iCOGS; GWAS meta analysis) || id:ieu-a-1126	Free cholesterol to total lipids ratio in large HDL	Weighted median	47	0.0861325	0.0302066	0.00435203	0.0269277	0.145337	1.08995	1.02729	1.15643	0.0152781
ebi-cfb233-GCST90302000	ieu-a-1126	Breast cancer (Combined Oncoarray; iCOGS; GWAS meta analysis) || id:ieu-a-1126	Free cholesterol to total lipids ratio in large HDL	Weighted mode	47	0.105022	0.0263391	0.000237115	0.0533974	0.156647	1.11074	1.05485	1.16958	0.00190509
ebi-cfb233-GCST90302001	ieu-a-1126	Breast cancer (Combined Oncoarray; iCOGS; GWAS meta analysis) || id:ieu-a-1126	Total lipids in large HDL	Inverse variance weighted (multiplicative random effects)	75	0.0837397	0.0220208	0.000143099	0.0405789	0.126901	1.08735	1.04141	1.1353	0.00533493
ebi-cfb233-GCST90302001	ieu-a-1126	Breast cancer (Combined Oncoarray; iCOGS; GWAS meta analysis) || id:ieu-a-1126	Total lipids in large HDL	MR Egger	75	0.0696794	0.0362699	0.0586196	-0.00140964	0.140768	1.07216	0.998591	1.15116	0.220296
ebi-cfb233-GCST90302001	ieu-a-1126	Breast cancer (Combined Oncoarray; iCOGS; GWAS meta analysis) || id:ieu-a-1126	Total lipids in large HDL	Weighted median	75	0.0668185	0.0239968	0.00536144	0.0197848	0.113852	1.0691	1.01998	1.12059	0.0175946
ebi-cfb233-GCST90302001	ieu-a-1126	Breast cancer (Combined Oncoarray; iCOGS; GWAS meta analysis) || id:ieu-a-1126	Total lipids in large HDL	Weighted mode	75	0.0754504	0.0214601	0.000752428	0.0333886	0.117512	1.07837	1.03395	1.1247	0.0038959
ebi-cfb233-GCST90302002	ieu-a-1126	Breast cancer (Combined Oncoarray; iCOGS; GWAS meta analysis) || id:ieu-a-1126	Concentration of large HDL particles	Inverse variance weighted (multiplicative random effects)	75	0.0746163	0.0218142	0.00062497	0.0318605	0.117372	1.07747	1.03237	1.12454	0.00970787
ebi-cfb233-GCST90302002	ieu-a-1126	Breast cancer (Combined Oncoarray; iCOGS; GWAS meta analysis) || id:ieu-a-1126	Concentration of large HDL particles	MR Egger	75	0.0535774	0.0353739	0.134192	-0.0157555	0.12291	1.05504	0.984368	1.13078	0.332624
ebi-cfb233-GCST90302002	ieu-a-1126	Breast cancer (Combined Oncoarray; iCOGS; GWAS meta analysis) || id:ieu-a-1126	Concentration of large HDL particles	Weighted median	75	0.0552143	0.0240556	0.0217174	0.00806523	0.102363	1.05677	1.0081	1.10779	0.0588391
ebi-cfb233-GCST90302002	ieu-a-1126	Breast cancer (Combined Oncoarray; iCOGS; GWAS meta analysis) || id:ieu-a-1126	Concentration of large HDL particles	Weighted mode	75	0.0622234	0.0191732	0.00176284	0.024644	0.0998028	1.0642	1.02495	1.10495	0.00746802
ebi-cfb233-GCST90302003	ieu-a-1126	Breast cancer (Combined Oncoarray; iCOGS; GWAS meta analysis) || id:ieu-a-1126	Phospholipids in large HDL	Inverse variance weighted (multiplicative random effects)	69	0.083874	0.0239397	0.000459099	0.0369521	0.130796	1.08749	1.03764	1.13974	0.00891418
ebi-cfb233-GCST90302003	ieu-a-1126	Breast cancer (Combined Oncoarray; iCOGS; GWAS meta analysis) || id:ieu-a-1126	Phospholipids in large HDL	MR Egger	69	0.0665066	0.0409356	0.10893	-0.0137272	0.14674	1.06877	0.986367	1.15805	0.294644
ebi-cfb233-GCST90302003	ieu-a-1126	Breast cancer (Combined Oncoarray; iCOGS; GWAS meta analysis) || id:ieu-a-1126	Phospholipids in large HDL	Weighted median	69	0.0802638	0.0254419	0.00160618	0.0303976	0.13013	1.08357	1.03086	1.13898	0.0093054
ebi-cfb233-GCST90302003	ieu-a-1126	Breast cancer (Combined Oncoarray; iCOGS; GWAS meta analysis) || id:ieu-a-1126	Phospholipids in large HDL	Weighted mode	69	0.0715679	0.0230627	0.00278854	0.026365	0.116771	1.07419	1.02672	1.12386	0.0104795
ebi-cfb233-GCST90302004	ieu-a-1126	Breast cancer (Combined Oncoarray; iCOGS; GWAS meta analysis) || id:ieu-a-1126	Phospholipids to total lipids ratio in large HDL	Inverse variance weighted (multiplicative random effects)	41	-0.0663707	0.0248064	0.00746077	-0.114991	-0.0177501	0.935784	0.891374	0.982406	0.0348796
ebi-cfb233-GCST90302004	ieu-a-1126	Breast cancer (Combined Oncoarray; iCOGS; GWAS meta analysis) || id:ieu-a-1126	Phospholipids to total lipids ratio in large HDL	MR Egger	41	-0.055297	0.03914	0.165646	-0.132011	0.0214175	0.946204	0.876331	1.02165	0.393833
ebi-cfb233-GCST90302004	ieu-a-1126	Breast cancer (Combined Oncoarray; iCOGS; GWAS meta analysis) || id:ieu-a-1126	Phospholipids to total lipids ratio in large HDL	Weighted median	41	-0.0539839	0.027035	0.0458456	-0.106972	-0.000995225	0.947447	0.89855	0.999005	0.110124
ebi-cfb233-GCST90302004	ieu-a-1126	Breast cancer (Combined Oncoarray; iCOGS; GWAS meta analysis) || id:ieu-a-1126	Phospholipids to total lipids ratio in large HDL	Weighted mode	41	-0.0571921	0.021041	0.00965888	-0.0984324	-0.0159517	0.944413	0.906257	0.984175	0.0300069
ebi-cfb233-GCST90302005	ieu-a-1126	Breast cancer (Combined Oncoarray; iCOGS; GWAS meta analysis) || id:ieu-a-1126	Triglycerides in large HDL	Inverse variance weighted (multiplicative random effects)	40	0.0496463	0.0260363	0.056545	-0.00138484	0.100677	1.0509	0.998616	1.10592	0.147007
ebi-cfb233-GCST90302005	ieu-a-1126	Breast cancer (Combined Oncoarray; iCOGS; GWAS meta analysis) || id:ieu-a-1126	Triglycerides in large HDL	MR Egger	40	0.0463	0.0419509	0.276675	-0.0359237	0.128524	1.04739	0.964714	1.13715	0.546317
ebi-cfb233-GCST90302005	ieu-a-1126	Breast cancer (Combined Oncoarray; iCOGS; GWAS meta analysis) || id:ieu-a-1126	Triglycerides in large HDL	Weighted median	40	0.0257618	0.0286658	0.368815	-0.0304231	0.0819466	1.0261	0.970035	1.0854	0.477411
ebi-cfb233-GCST90302005	ieu-a-1126	Breast cancer (Combined Oncoarray; iCOGS; GWAS meta analysis) || id:ieu-a-1126	Triglycerides in large HDL	Weighted mode	40	0.0455526	0.0238138	0.0631285	-0.00112245	0.0922276	1.04661	0.998878	1.09661	0.148575
ebi-cfb233-GCST90302006	ieu-a-1126	Breast cancer (Combined Oncoarray; iCOGS; GWAS meta analysis) || id:ieu-a-1126	Triglycerides to total lipids ratio in large HDL	Inverse variance weighted (multiplicative random effects)	46	-0.0582553	0.0307143	0.0578698	-0.118455	0.00194475	0.943409	0.888291	1.00195	0.14797
ebi-cfb233-GCST90302006	ieu-a-1126	Breast cancer (Combined Oncoarray; iCOGS; GWAS meta analysis) || id:ieu-a-1126	Triglycerides to total lipids ratio in large HDL	MR Egger	46	-0.0865791	0.0525392	0.106498	-0.189556	0.0163978	0.917063	0.827326	1.01653	0.294644
ebi-cfb233-GCST90302006	ieu-a-1126	Breast cancer (Combined Oncoarray; iCOGS; GWAS meta analysis) || id:ieu-a-1126	Triglycerides to total lipids ratio in large HDL	Weighted median	46	-0.0760054	0.0315186	0.0158893	-0.137782	-0.014229	0.926811	0.871289	0.985872	0.0457063
ebi-cfb233-GCST90302006	ieu-a-1126	Breast cancer (Combined Oncoarray; iCOGS; GWAS meta analysis) || id:ieu-a-1126	Triglycerides to total lipids ratio in large HDL	Weighted mode	46	-0.0559211	0.0262254	0.0384721	-0.107323	-0.00451935	0.945614	0.898236	0.995491	0.0995999
ebi-cfb233-GCST90302007	ieu-a-1126	Breast cancer (Combined Oncoarray; iCOGS; GWAS meta analysis) || id:ieu-a-1126	Total cholesterol in large LDL	Inverse variance weighted (multiplicative random effects)	79	0.00997166	0.0187235	0.594328	-0.0267264	0.0466697	1.01002	0.973628	1.04778	0.758852
ebi-cfb233-GCST90302007	ieu-a-1126	Breast cancer (Combined Oncoarray; iCOGS; GWAS meta analysis) || id:ieu-a-1126	Total cholesterol in large LDL	MR Egger	79	0.00696404	0.0260597	0.790004	-0.0441131	0.0580411	1.00699	0.956846	1.05976	0.913593
ebi-cfb233-GCST90302007	ieu-a-1126	Breast cancer (Combined Oncoarray; iCOGS; GWAS meta analysis) || id:ieu-a-1126	Total cholesterol in large LDL	Weighted median	79	0.0354902	0.0231446	0.125174	-0.00987319	0.0808535	1.03613	0.990175	1.08421	0.225196
ebi-cfb233-GCST90302007	ieu-a-1126	Breast cancer (Combined Oncoarray; iCOGS; GWAS meta analysis) || id:ieu-a-1126	Total cholesterol in large LDL	Weighted mode	79	0.0227524	0.0196265	0.249882	-0.0157155	0.0612203	1.02301	0.984407	1.06313	0.36618
ebi-cfb233-GCST90302008	ieu-a-1126	Breast cancer (Combined Oncoarray; iCOGS; GWAS meta analysis) || id:ieu-a-1126	Total cholesterol to total lipids ratio in large LDL	Inverse variance weighted (multiplicative random effects)	67	0.0203732	0.0228284	0.372151	-0.0243704	0.0651168	1.02058	0.975924	1.06728	0.564913
ebi-cfb233-GCST90302008	ieu-a-1126	Breast cancer (Combined Oncoarray; iCOGS; GWAS meta analysis) || id:ieu-a-1126	Total cholesterol to total lipids ratio in large LDL	MR Egger	67	0.0309274	0.0316702	0.332413	-0.0311461	0.093001	1.03141	0.969334	1.09746	0.614701
ebi-cfb233-GCST90302008	ieu-a-1126	Breast cancer (Combined Oncoarray; iCOGS; GWAS meta analysis) || id:ieu-a-1126	Total cholesterol to total lipids ratio in large LDL	Weighted median	67	0.0350342	0.0227423	0.123442	-0.0095407	0.0796092	1.03566	0.990505	1.08286	0.224703
ebi-cfb233-GCST90302008	ieu-a-1126	Breast cancer (Combined Oncoarray; iCOGS; GWAS meta analysis) || id:ieu-a-1126	Total cholesterol to total lipids ratio in large LDL	Weighted mode	67	0.0218204	0.018278	0.236827	-0.0140045	0.0576452	1.02206	0.986093	1.05934	0.351469
ebi-cfb233-GCST90302009	ieu-a-1126	Breast cancer (Combined Oncoarray; iCOGS; GWAS meta analysis) || id:ieu-a-1126	Cholesterol esters in large LDL	Inverse variance weighted (multiplicative random effects)	78	0.0118226	0.0192429	0.538958	-0.0258934	0.0495387	1.01189	0.974439	1.05079	0.734369
ebi-cfb233-GCST90302009	ieu-a-1126	Breast cancer (Combined Oncoarray; iCOGS; GWAS meta analysis) || id:ieu-a-1126	Cholesterol esters in large LDL	MR Egger	78	0.0018866	0.0267864	0.944036	-0.0506148	0.054388	1.00189	0.950645	1.05589	0.977601
ebi-cfb233-GCST90302009	ieu-a-1126	Breast cancer (Combined Oncoarray; iCOGS; GWAS meta analysis) || id:ieu-a-1126	Cholesterol esters in large LDL	Weighted median	78	0.0335184	0.0243551	0.168747	-0.0142175	0.0812543	1.03409	0.985883	1.08465	0.273042
ebi-cfb233-GCST90302009	ieu-a-1126	Breast cancer (Combined Oncoarray; iCOGS; GWAS meta analysis) || id:ieu-a-1126	Cholesterol esters in large LDL	Weighted mode	78	0.0236523	0.0191359	0.220208	-0.013854	0.0611587	1.02393	0.986242	1.06307	0.348878
ebi-cfb233-GCST90302010	ieu-a-1126	Breast cancer (Combined Oncoarray; iCOGS; GWAS meta analysis) || id:ieu-a-1126	Cholesteryl esters to total lipids ratio in large LDL	Inverse variance weighted (multiplicative random effects)	60	0.0184693	0.0219021	0.399079	-0.0244588	0.0613974	1.01864	0.975838	1.06332	0.59606
ebi-cfb233-GCST90302010	ieu-a-1126	Breast cancer (Combined Oncoarray; iCOGS; GWAS meta analysis) || id:ieu-a-1126	Cholesteryl esters to total lipids ratio in large LDL	MR Egger	60	0.000523797	0.0301449	0.986196	-0.0585602	0.0596078	1.00052	0.943121	1.06142	0.990447
ebi-cfb233-GCST90302010	ieu-a-1126	Breast cancer (Combined Oncoarray; iCOGS; GWAS meta analysis) || id:ieu-a-1126	Cholesteryl esters to total lipids ratio in large LDL	Weighted median	60	0.0213199	0.0248118	0.390193	-0.0273111	0.069951	1.02155	0.973058	1.07246	0.496751
ebi-cfb233-GCST90302010	ieu-a-1126	Breast cancer (Combined Oncoarray; iCOGS; GWAS meta analysis) || id:ieu-a-1126	Cholesteryl esters to total lipids ratio in large LDL	Weighted mode	60	0.0160354	0.0182944	0.384301	-0.0198215	0.0518924	1.01616	0.980374	1.05326	0.471976
ebi-cfb233-GCST90302011	ieu-a-1126	Breast cancer (Combined Oncoarray; iCOGS; GWAS meta analysis) || id:ieu-a-1126	Free cholesterol in large LDL	Inverse variance weighted (multiplicative random effects)	78	0.0119197	0.0190462	0.531425	-0.0254109	0.0492503	1.01199	0.974909	1.05048	0.728365
ebi-cfb233-GCST90302011	ieu-a-1126	Breast cancer (Combined Oncoarray; iCOGS; GWAS meta analysis) || id:ieu-a-1126	Free cholesterol in large LDL	MR Egger	78	0.0159541	0.0263711	0.546992	-0.0357333	0.0676415	1.01608	0.964898	1.06998	0.781896
ebi-cfb233-GCST90302011	ieu-a-1126	Breast cancer (Combined Oncoarray; iCOGS; GWAS meta analysis) || id:ieu-a-1126	Free cholesterol in large LDL	Weighted median	78	0.0360999	0.0230515	0.117336	-0.009081	0.0812808	1.03676	0.99096	1.08468	0.220312
ebi-cfb233-GCST90302011	ieu-a-1126	Breast cancer (Combined Oncoarray; iCOGS; GWAS meta analysis) || id:ieu-a-1126	Free cholesterol in large LDL	Weighted mode	78	0.0244611	0.0191126	0.204445	-0.0129997	0.0619218	1.02476	0.987084	1.06388	0.337841
ebi-cfb233-GCST90302012	ieu-a-1126	Breast cancer (Combined Oncoarray; iCOGS; GWAS meta analysis) || id:ieu-a-1126	Free cholesterol to total lipids ratio in large LDL	Inverse variance weighted (multiplicative random effects)	69	0.0645618	0.0291802	0.0269304	0.00736873	0.121755	1.06669	1.0074	1.12948	0.0883772
ebi-cfb233-GCST90302012	ieu-a-1126	Breast cancer (Combined Oncoarray; iCOGS; GWAS meta analysis) || id:ieu-a-1126	Free cholesterol to total lipids ratio in large LDL	MR Egger	69	0.155594	0.0472754	0.00159366	0.0629342	0.248254	1.16835	1.06496	1.28179	0.13826
ebi-cfb233-GCST90302012	ieu-a-1126	Breast cancer (Combined Oncoarray; iCOGS; GWAS meta analysis) || id:ieu-a-1126	Free cholesterol to total lipids ratio in large LDL	Weighted median	69	0.0896369	0.0290776	0.00205146	0.0326448	0.146629	1.09378	1.03318	1.15792	0.00978308
ebi-cfb233-GCST90302012	ieu-a-1126	Breast cancer (Combined Oncoarray; iCOGS; GWAS meta analysis) || id:ieu-a-1126	Free cholesterol to total lipids ratio in large LDL	Weighted mode	69	0.0978957	0.0275079	0.00068463	0.0439803	0.151811	1.10285	1.04496	1.16394	0.00369446
ebi-cfb233-GCST90302013	ieu-a-1126	Breast cancer (Combined Oncoarray; iCOGS; GWAS meta analysis) || id:ieu-a-1126	Total lipids in large LDL	Inverse variance weighted (multiplicative random effects)	80	0.00608232	0.019189	0.751267	-0.0315281	0.0436928	1.0061	0.968964	1.04466	0.82743
ebi-cfb233-GCST90302013	ieu-a-1126	Breast cancer (Combined Oncoarray; iCOGS; GWAS meta analysis) || id:ieu-a-1126	Total lipids in large LDL	MR Egger	80	0.0137789	0.0272219	0.614164	-0.0395759	0.0671338	1.01387	0.961197	1.06944	0.820399
ebi-cfb233-GCST90302013	ieu-a-1126	Breast cancer (Combined Oncoarray; iCOGS; GWAS meta analysis) || id:ieu-a-1126	Total lipids in large LDL	Weighted median	80	0.0350724	0.0235462	0.136353	-0.0110783	0.081223	1.03569	0.988983	1.08461	0.233273
ebi-cfb233-GCST90302013	ieu-a-1126	Breast cancer (Combined Oncoarray; iCOGS; GWAS meta analysis) || id:ieu-a-1126	Total lipids in large LDL	Weighted mode	80	0.02444	0.0200329	0.226097	-0.0148245	0.0637044	1.02474	0.985285	1.06578	0.348878
ebi-cfb233-GCST90302014	ieu-a-1126	Breast cancer (Combined Oncoarray; iCOGS; GWAS meta analysis) || id:ieu-a-1126	Concentration of large LDL particles	Inverse variance weighted (multiplicative random effects)	77	0.00620409	0.019398	0.749096	-0.0318159	0.0442241	1.00622	0.968685	1.04522	0.82743
ebi-cfb233-GCST90302014	ieu-a-1126	Breast cancer (Combined Oncoarray; iCOGS; GWAS meta analysis) || id:ieu-a-1126	Concentration of large LDL particles	MR Egger	77	0.0108503	0.0277655	0.697065	-0.0435702	0.0652708	1.01091	0.957365	1.06745	0.873205
ebi-cfb233-GCST90302014	ieu-a-1126	Breast cancer (Combined Oncoarray; iCOGS; GWAS meta analysis) || id:ieu-a-1126	Concentration of large LDL particles	Weighted median	77	0.0360077	0.0246734	0.144462	-0.0123521	0.0843675	1.03666	0.987724	1.08803	0.240426
ebi-cfb233-GCST90302014	ieu-a-1126	Breast cancer (Combined Oncoarray; iCOGS; GWAS meta analysis) || id:ieu-a-1126	Concentration of large LDL particles	Weighted mode	77	0.0271984	0.0188667	0.153521	-0.00978037	0.0641771	1.02757	0.990267	1.06628	0.292633
ebi-cfb233-GCST90302015	ieu-a-1126	Breast cancer (Combined Oncoarray; iCOGS; GWAS meta analysis) || id:ieu-a-1126	Phospholipids in large LDL	Inverse variance weighted (multiplicative random effects)	79	0.010386	0.0191503	0.587582	-0.0271485	0.0479205	1.01044	0.973217	1.04909	0.758852
ebi-cfb233-GCST90302015	ieu-a-1126	Breast cancer (Combined Oncoarray; iCOGS; GWAS meta analysis) || id:ieu-a-1126	Phospholipids in large LDL	MR Egger	79	0.00832326	0.0271393	0.75991	-0.0448697	0.0615163	1.00836	0.956122	1.06345	0.907995
ebi-cfb233-GCST90302015	ieu-a-1126	Breast cancer (Combined Oncoarray; iCOGS; GWAS meta analysis) || id:ieu-a-1126	Phospholipids in large LDL	Weighted median	79	0.034421	0.0241579	0.154206	-0.0129285	0.0817705	1.03502	0.987155	1.08521	0.251258
ebi-cfb233-GCST90302015	ieu-a-1126	Breast cancer (Combined Oncoarray; iCOGS; GWAS meta analysis) || id:ieu-a-1126	Phospholipids in large LDL	Weighted mode	79	0.0243384	0.0211347	0.253009	-0.0170856	0.0657625	1.02464	0.98306	1.06797	0.368444
ebi-cfb233-GCST90302016	ieu-a-1126	Breast cancer (Combined Oncoarray; iCOGS; GWAS meta analysis) || id:ieu-a-1126	Phospholipids to total lipids ratio in large LDL	Inverse variance weighted (multiplicative random effects)	75	-0.00790575	0.0182349	0.664616	-0.0436462	0.0278347	0.992125	0.957293	1.02823	0.798224
ebi-cfb233-GCST90302016	ieu-a-1126	Breast cancer (Combined Oncoarray; iCOGS; GWAS meta analysis) || id:ieu-a-1126	Phospholipids to total lipids ratio in large LDL	MR Egger	75	-0.00700884	0.0264857	0.792042	-0.0589208	0.0449031	0.993016	0.942781	1.04593	0.913593
ebi-cfb233-GCST90302016	ieu-a-1126	Breast cancer (Combined Oncoarray; iCOGS; GWAS meta analysis) || id:ieu-a-1126	Phospholipids to total lipids ratio in large LDL	Weighted median	75	-0.0370757	0.0233062	0.111653	-0.0827559	0.00860451	0.963603	0.920576	1.00864	0.215002
ebi-cfb233-GCST90302016	ieu-a-1126	Breast cancer (Combined Oncoarray; iCOGS; GWAS meta analysis) || id:ieu-a-1126	Phospholipids to total lipids ratio in large LDL	Weighted mode	75	-0.0256921	0.0187035	0.173698	-0.062351	0.0109669	0.974635	0.939553	1.01103	0.311321
ebi-cfb233-GCST90302017	ieu-a-1126	Breast cancer (Combined Oncoarray; iCOGS; GWAS meta analysis) || id:ieu-a-1126	Triglycerides in large LDL	Inverse variance weighted (multiplicative random effects)	67	-0.00458524	0.0243738	0.850781	-0.052358	0.0431875	0.995425	0.948989	1.04413	0.901055
ebi-cfb233-GCST90302017	ieu-a-1126	Breast cancer (Combined Oncoarray; iCOGS; GWAS meta analysis) || id:ieu-a-1126	Triglycerides in large LDL	MR Egger	67	-0.049935	0.0408265	0.225706	-0.129955	0.0300849	0.951291	0.878135	1.03054	0.47378
ebi-cfb233-GCST90302017	ieu-a-1126	Breast cancer (Combined Oncoarray; iCOGS; GWAS meta analysis) || id:ieu-a-1126	Triglycerides in large LDL	Weighted median	67	0.00373866	0.0285569	0.895839	-0.0522328	0.0597101	1.00375	0.949108	1.06153	0.968618
ebi-cfb233-GCST90302017	ieu-a-1126	Breast cancer (Combined Oncoarray; iCOGS; GWAS meta analysis) || id:ieu-a-1126	Triglycerides in large LDL	Weighted mode	67	0.0115448	0.0291996	0.693842	-0.0456865	0.068776	1.01161	0.955341	1.0712	0.751931
ebi-cfb233-GCST90302018	ieu-a-1126	Breast cancer (Combined Oncoarray; iCOGS; GWAS meta analysis) || id:ieu-a-1126	Triglycerides to total lipids ratio in large LDL	Inverse variance weighted (multiplicative random effects)	43	-0.0137765	0.0213261	0.518285	-0.0555756	0.0280227	0.986318	0.945941	1.02842	0.723116
ebi-cfb233-GCST90302018	ieu-a-1126	Breast cancer (Combined Oncoarray; iCOGS; GWAS meta analysis) || id:ieu-a-1126	Triglycerides to total lipids ratio in large LDL	MR Egger	43	0.00856688	0.029606	0.773762	-0.049461	0.0665947	1.0086	0.951742	1.06886	0.910538
ebi-cfb233-GCST90302018	ieu-a-1126	Breast cancer (Combined Oncoarray; iCOGS; GWAS meta analysis) || id:ieu-a-1126	Triglycerides to total lipids ratio in large LDL	Weighted median	43	0.0243334	0.0251371	0.333032	-0.0249354	0.0736021	1.02463	0.975373	1.07638	0.456449
ebi-cfb233-GCST90302018	ieu-a-1126	Breast cancer (Combined Oncoarray; iCOGS; GWAS meta analysis) || id:ieu-a-1126	Triglycerides to total lipids ratio in large LDL	Weighted mode	43	0.0131746	0.0198833	0.511209	-0.0257967	0.0521459	1.01326	0.974533	1.05353	0.583881
ebi-cfb233-GCST90302019	ieu-a-1126	Breast cancer (Combined Oncoarray; iCOGS; GWAS meta analysis) || id:ieu-a-1126	Total Cholesterol in large VLDL	Inverse variance weighted (multiplicative random effects)	60	-0.0728231	0.0293	0.0129393	-0.130251	-0.0153952	0.929765	0.877875	0.984723	0.0502477
ebi-cfb233-GCST90302019	ieu-a-1126	Breast cancer (Combined Oncoarray; iCOGS; GWAS meta analysis) || id:ieu-a-1126	Total Cholesterol in large VLDL	MR Egger	60	-0.0996815	0.0474255	0.0399194	-0.192635	-0.00672749	0.905126	0.824783	0.993295	0.183724
ebi-cfb233-GCST90302019	ieu-a-1126	Breast cancer (Combined Oncoarray; iCOGS; GWAS meta analysis) || id:ieu-a-1126	Total Cholesterol in large VLDL	Weighted median	60	-0.0877164	0.0270863	0.001202	-0.140805	-0.0346272	0.916021	0.868658	0.965965	0.00789781
ebi-cfb233-GCST90302019	ieu-a-1126	Breast cancer (Combined Oncoarray; iCOGS; GWAS meta analysis) || id:ieu-a-1126	Total Cholesterol in large VLDL	Weighted mode	60	-0.0949282	0.0217146	5.07824e-05	-0.137489	-0.0523676	0.909438	0.871544	0.94898	0.00134183
ebi-cfb233-GCST90302020	ieu-a-1126	Breast cancer (Combined Oncoarray; iCOGS; GWAS meta analysis) || id:ieu-a-1126	Total cholesterol to total lipids ratio in large VLDL	Inverse variance weighted (multiplicative random effects)	24	0.00297358	0.0454833	0.947874	-0.0861738	0.0921209	1.00298	0.917435	1.0965	0.964818
ebi-cfb233-GCST90302020	ieu-a-1126	Breast cancer (Combined Oncoarray; iCOGS; GWAS meta analysis) || id:ieu-a-1126	Total cholesterol to total lipids ratio in large VLDL	MR Egger	24	-0.0238879	0.0837925	0.778246	-0.188121	0.140345	0.976395	0.828514	1.15067	0.911213
ebi-cfb233-GCST90302020	ieu-a-1126	Breast cancer (Combined Oncoarray; iCOGS; GWAS meta analysis) || id:ieu-a-1126	Total cholesterol to total lipids ratio in large VLDL	Weighted median	24	-0.0178156	0.0401014	0.656851	-0.0964143	0.060783	0.982342	0.908088	1.06267	0.761424
ebi-cfb233-GCST90302020	ieu-a-1126	Breast cancer (Combined Oncoarray; iCOGS; GWAS meta analysis) || id:ieu-a-1126	Total cholesterol to total lipids ratio in large VLDL	Weighted mode	24	-0.0163924	0.0352848	0.646603	-0.0855506	0.0527657	0.983741	0.918007	1.05418	0.714021
ebi-cfb233-GCST90302021	ieu-a-1126	Breast cancer (Combined Oncoarray; iCOGS; GWAS meta analysis) || id:ieu-a-1126	Cholesterol esters in large VLDL	Inverse variance weighted (multiplicative random effects)	60	-0.0682908	0.0276227	0.0134256	-0.122431	-0.0141504	0.933989	0.884767	0.985949	0.0512813
ebi-cfb233-GCST90302021	ieu-a-1126	Breast cancer (Combined Oncoarray; iCOGS; GWAS meta analysis) || id:ieu-a-1126	Cholesterol esters in large VLDL	MR Egger	60	-0.0983473	0.0445517	0.0312496	-0.185669	-0.0110261	0.906334	0.830549	0.989034	0.158286
ebi-cfb233-GCST90302021	ieu-a-1126	Breast cancer (Combined Oncoarray; iCOGS; GWAS meta analysis) || id:ieu-a-1126	Cholesterol esters in large VLDL	Weighted median	60	-0.0877035	0.0269525	0.00113792	-0.14053	-0.0348766	0.916032	0.868897	0.965725	0.00789781
ebi-cfb233-GCST90302021	ieu-a-1126	Breast cancer (Combined Oncoarray; iCOGS; GWAS meta analysis) || id:ieu-a-1126	Cholesterol esters in large VLDL	Weighted mode	60	-0.0922552	0.022407	0.000120938	-0.136173	-0.0483375	0.911872	0.872692	0.952812	0.00134183
ebi-cfb233-GCST90302022	ieu-a-1126	Breast cancer (Combined Oncoarray; iCOGS; GWAS meta analysis) || id:ieu-a-1126	Cholesteryl esters to total lipids ratio in large VLDL	Inverse variance weighted (multiplicative random effects)	27	0.029693	0.0405347	0.463844	-0.049755	0.109141	1.03014	0.951462	1.11532	0.659187
ebi-cfb233-GCST90302022	ieu-a-1126	Breast cancer (Combined Oncoarray; iCOGS; GWAS meta analysis) || id:ieu-a-1126	Cholesteryl esters to total lipids ratio in large VLDL	MR Egger	27	0.0139971	0.0736857	0.850877	-0.130427	0.158421	1.0141	0.877721	1.17166	0.938163
ebi-cfb233-GCST90302022	ieu-a-1126	Breast cancer (Combined Oncoarray; iCOGS; GWAS meta analysis) || id:ieu-a-1126	Cholesteryl esters to total lipids ratio in large VLDL	Weighted median	27	0.00725366	0.0464071	0.875793	-0.0837043	0.0982117	1.00728	0.919703	1.1032	0.968618
ebi-cfb233-GCST90302022	ieu-a-1126	Breast cancer (Combined Oncoarray; iCOGS; GWAS meta analysis) || id:ieu-a-1126	Cholesteryl esters to total lipids ratio in large VLDL	Weighted mode	27	-0.0210114	0.0405008	0.608296	-0.100393	0.0583701	0.979208	0.904482	1.06011	0.674918
ebi-cfb233-GCST90302023	ieu-a-1126	Breast cancer (Combined Oncoarray; iCOGS; GWAS meta analysis) || id:ieu-a-1126	Free cholesterol in large VLDL	Inverse variance weighted (multiplicative random effects)	57	-0.066734	0.0313478	0.0332685	-0.128176	-0.00529239	0.935444	0.879699	0.994722	0.103354
ebi-cfb233-GCST90302023	ieu-a-1126	Breast cancer (Combined Oncoarray; iCOGS; GWAS meta analysis) || id:ieu-a-1126	Free cholesterol in large VLDL	MR Egger	57	-0.110806	0.0494486	0.0290942	-0.207725	-0.013887	0.895112	0.81243	0.986209	0.154067
ebi-cfb233-GCST90302023	ieu-a-1126	Breast cancer (Combined Oncoarray; iCOGS; GWAS meta analysis) || id:ieu-a-1126	Free cholesterol in large VLDL	Weighted median	57	-0.0885048	0.0273661	0.00122026	-0.142142	-0.0348672	0.915299	0.867498	0.965734	0.00789781
ebi-cfb233-GCST90302023	ieu-a-1126	Breast cancer (Combined Oncoarray; iCOGS; GWAS meta analysis) || id:ieu-a-1126	Free cholesterol in large VLDL	Weighted mode	57	-0.09723	0.0234714	0.000117104	-0.143234	-0.0512261	0.907347	0.866551	0.950064	0.00134183
ebi-cfb233-GCST90302024	ieu-a-1126	Breast cancer (Combined Oncoarray; iCOGS; GWAS meta analysis) || id:ieu-a-1126	Free cholesterol to total lipids ratio in large VLDL	Inverse variance weighted (multiplicative random effects)	22	-0.0535523	0.0433563	0.216769	-0.138531	0.0314262	0.947856	0.870636	1.03193	0.38263
ebi-cfb233-GCST90302024	ieu-a-1126	Breast cancer (Combined Oncoarray; iCOGS; GWAS meta analysis) || id:ieu-a-1126	Free cholesterol to total lipids ratio in large VLDL	MR Egger	22	-0.114479	0.09278	0.231554	-0.296328	0.0673702	0.891831	0.743544	1.06969	0.481716
ebi-cfb233-GCST90302024	ieu-a-1126	Breast cancer (Combined Oncoarray; iCOGS; GWAS meta analysis) || id:ieu-a-1126	Free cholesterol to total lipids ratio in large VLDL	Weighted median	22	-0.0644764	0.0423507	0.127898	-0.147484	0.0185309	0.937558	0.862876	1.0187	0.227483
ebi-cfb233-GCST90302024	ieu-a-1126	Breast cancer (Combined Oncoarray; iCOGS; GWAS meta analysis) || id:ieu-a-1126	Free cholesterol to total lipids ratio in large VLDL	Weighted mode	22	-0.0761022	0.0462739	0.114939	-0.166799	0.0145946	0.926721	0.84637	1.0147	0.247971
ebi-cfb233-GCST90302025	ieu-a-1126	Breast cancer (Combined Oncoarray; iCOGS; GWAS meta analysis) || id:ieu-a-1126	Total lipids in large VLDL	Inverse variance weighted (multiplicative random effects)	54	-0.0799914	0.0281749	0.00452403	-0.135214	-0.0247687	0.923124	0.873529	0.975536	0.0263525
ebi-cfb233-GCST90302025	ieu-a-1126	Breast cancer (Combined Oncoarray; iCOGS; GWAS meta analysis) || id:ieu-a-1126	Total lipids in large VLDL	MR Egger	54	-0.0888075	0.0457747	0.0577994	-0.178526	0.00091089	0.915022	0.836502	1.00091	0.220296
ebi-cfb233-GCST90302025	ieu-a-1126	Breast cancer (Combined Oncoarray; iCOGS; GWAS meta analysis) || id:ieu-a-1126	Total lipids in large VLDL	Weighted median	54	-0.0893039	0.0273414	0.00108984	-0.142893	-0.0357146	0.914568	0.866847	0.964916	0.00789781
ebi-cfb233-GCST90302025	ieu-a-1126	Breast cancer (Combined Oncoarray; iCOGS; GWAS meta analysis) || id:ieu-a-1126	Total lipids in large VLDL	Weighted mode	54	-0.0930296	0.0242797	0.000339286	-0.140618	-0.0454413	0.911167	0.868821	0.955576	0.00239133
ebi-cfb233-GCST90302026	ieu-a-1126	Breast cancer (Combined Oncoarray; iCOGS; GWAS meta analysis) || id:ieu-a-1126	Concentration of large VLDL particles	Inverse variance weighted (multiplicative random effects)	55	-0.0846282	0.0271651	0.00183738	-0.137872	-0.0313847	0.918854	0.87121	0.969103	0.0142703
ebi-cfb233-GCST90302026	ieu-a-1126	Breast cancer (Combined Oncoarray; iCOGS; GWAS meta analysis) || id:ieu-a-1126	Concentration of large VLDL particles	MR Egger	55	-0.0783583	0.0440307	0.0808708	-0.164659	0.00794195	0.924633	0.848183	1.00797	0.24825
ebi-cfb233-GCST90302026	ieu-a-1126	Breast cancer (Combined Oncoarray; iCOGS; GWAS meta analysis) || id:ieu-a-1126	Concentration of large VLDL particles	Weighted median	55	-0.0896121	0.0261931	0.00062343	-0.140951	-0.0382736	0.914286	0.868532	0.96245	0.00671472
ebi-cfb233-GCST90302026	ieu-a-1126	Breast cancer (Combined Oncoarray; iCOGS; GWAS meta analysis) || id:ieu-a-1126	Concentration of large VLDL particles	Weighted mode	55	-0.0954491	0.023749	0.000182406	-0.141997	-0.0489012	0.908965	0.867624	0.952275	0.00170003
ebi-cfb233-GCST90302027	ieu-a-1126	Breast cancer (Combined Oncoarray; iCOGS; GWAS meta analysis) || id:ieu-a-1126	Phospholipids in large VLDL	Inverse variance weighted (multiplicative random effects)	58	-0.0693051	0.0301463	0.0215071	-0.128392	-0.0102184	0.933042	0.879509	0.989834	0.0734182
ebi-cfb233-GCST90302027	ieu-a-1126	Breast cancer (Combined Oncoarray; iCOGS; GWAS meta analysis) || id:ieu-a-1126	Phospholipids in large VLDL	MR Egger	58	-0.109453	0.048275	0.0272524	-0.204072	-0.0148341	0.896324	0.815404	0.985275	0.14767
ebi-cfb233-GCST90302027	ieu-a-1126	Breast cancer (Combined Oncoarray; iCOGS; GWAS meta analysis) || id:ieu-a-1126	Phospholipids in large VLDL	Weighted median	58	-0.0896664	0.0261949	0.000619237	-0.141008	-0.0383244	0.914236	0.868482	0.962401	0.00671472
ebi-cfb233-GCST90302027	ieu-a-1126	Breast cancer (Combined Oncoarray; iCOGS; GWAS meta analysis) || id:ieu-a-1126	Phospholipids in large VLDL	Weighted mode	58	-0.0912793	0.0243885	0.000425265	-0.139081	-0.0434777	0.912763	0.870158	0.957454	0.00270447
ebi-cfb233-GCST90302028	ieu-a-1126	Breast cancer (Combined Oncoarray; iCOGS; GWAS meta analysis) || id:ieu-a-1126	Phospholipids to total lipids ratio in large VLDL	Inverse variance weighted (multiplicative random effects)	32	0.0366486	0.0313786	0.242828	-0.0248535	0.0981507	1.03733	0.975453	1.10313	0.411777
ebi-cfb233-GCST90302028	ieu-a-1126	Breast cancer (Combined Oncoarray; iCOGS; GWAS meta analysis) || id:ieu-a-1126	Phospholipids to total lipids ratio in large VLDL	MR Egger	32	0.0201731	0.050079	0.689933	-0.0779817	0.118328	1.02038	0.924981	1.12561	0.873205
ebi-cfb233-GCST90302028	ieu-a-1126	Breast cancer (Combined Oncoarray; iCOGS; GWAS meta analysis) || id:ieu-a-1126	Phospholipids to total lipids ratio in large VLDL	Weighted median	32	-0.00169033	0.0323826	0.95837	-0.0651601	0.0617795	0.998311	0.936917	1.06373	0.980917
ebi-cfb233-GCST90302028	ieu-a-1126	Breast cancer (Combined Oncoarray; iCOGS; GWAS meta analysis) || id:ieu-a-1126	Phospholipids to total lipids ratio in large VLDL	Weighted mode	32	0.0187732	0.0281577	0.509886	-0.036416	0.0739624	1.01895	0.964239	1.07677	0.583881
ebi-cfb233-GCST90302029	ieu-a-1126	Breast cancer (Combined Oncoarray; iCOGS; GWAS meta analysis) || id:ieu-a-1126	Triglycerides in large VLDL	Inverse variance weighted (multiplicative random effects)	58	-0.0791236	0.0283078	0.00518817	-0.134607	-0.0236402	0.923926	0.874059	0.976637	0.0280251
ebi-cfb233-GCST90302029	ieu-a-1126	Breast cancer (Combined Oncoarray; iCOGS; GWAS meta analysis) || id:ieu-a-1126	Triglycerides in large VLDL	MR Egger	58	-0.0828838	0.0459505	0.0766484	-0.172947	0.00717921	0.920458	0.841182	1.00721	0.248043
ebi-cfb233-GCST90302029	ieu-a-1126	Breast cancer (Combined Oncoarray; iCOGS; GWAS meta analysis) || id:ieu-a-1126	Triglycerides in large VLDL	Weighted median	58	-0.0897245	0.0269954	0.000888322	-0.142635	-0.0368136	0.914183	0.86707	0.963856	0.00766589
ebi-cfb233-GCST90302029	ieu-a-1126	Breast cancer (Combined Oncoarray; iCOGS; GWAS meta analysis) || id:ieu-a-1126	Triglycerides in large VLDL	Weighted mode	58	-0.0932762	0.0237316	0.00023192	-0.13979	-0.0467622	0.910942	0.869541	0.954314	0.00190509
ebi-cfb233-GCST90302030	ieu-a-1126	Breast cancer (Combined Oncoarray; iCOGS; GWAS meta analysis) || id:ieu-a-1126	Triglycerides to total lipids ratio in large VLDL	Inverse variance weighted (multiplicative random effects)	30	-0.00197764	0.0373707	0.957796	-0.0752242	0.0712689	0.998024	0.927535	1.07387	0.970289
ebi-cfb233-GCST90302030	ieu-a-1126	Breast cancer (Combined Oncoarray; iCOGS; GWAS meta analysis) || id:ieu-a-1126	Triglycerides to total lipids ratio in large VLDL	MR Egger	30	-0.0133769	0.0704269	0.850726	-0.151414	0.12466	0.986712	0.859492	1.13276	0.938163
ebi-cfb233-GCST90302030	ieu-a-1126	Breast cancer (Combined Oncoarray; iCOGS; GWAS meta analysis) || id:ieu-a-1126	Triglycerides to total lipids ratio in large VLDL	Weighted median	30	-0.0361766	0.0387905	0.351019	-0.112206	0.0398527	0.96447	0.89386	1.04066	0.462075
ebi-cfb233-GCST90302030	ieu-a-1126	Breast cancer (Combined Oncoarray; iCOGS; GWAS meta analysis) || id:ieu-a-1126	Triglycerides to total lipids ratio in large VLDL	Weighted mode	30	-0.018653	0.0316002	0.559574	-0.0805893	0.0432833	0.98152	0.922573	1.04423	0.629859
ebi-cfb233-GCST90302031	ieu-a-1126	Breast cancer (Combined Oncoarray; iCOGS; GWAS meta analysis) || id:ieu-a-1126	Total cholesterol levels in medium HDL	Inverse variance weighted (multiplicative random effects)	45	0.0668526	0.0280353	0.0170985	0.0119033	0.121802	1.06914	1.01197	1.12953	0.0612915
ebi-cfb233-GCST90302031	ieu-a-1126	Breast cancer (Combined Oncoarray; iCOGS; GWAS meta analysis) || id:ieu-a-1126	Total cholesterol levels in medium HDL	MR Egger	45	0.0847596	0.050599	0.101169	-0.0144145	0.183934	1.08846	0.985689	1.20194	0.291016
ebi-cfb233-GCST90302031	ieu-a-1126	Breast cancer (Combined Oncoarray; iCOGS; GWAS meta analysis) || id:ieu-a-1126	Total cholesterol levels in medium HDL	Weighted median	45	0.0813244	0.0350892	0.0204685	0.0125496	0.150099	1.08472	1.01263	1.16195	0.0561077
ebi-cfb233-GCST90302031	ieu-a-1126	Breast cancer (Combined Oncoarray; iCOGS; GWAS meta analysis) || id:ieu-a-1126	Total cholesterol levels in medium HDL	Weighted mode	45	0.0708086	0.0384015	0.0719377	-0.00445827	0.146076	1.07338	0.995552	1.15728	0.165955
ebi-cfb233-GCST90302032	ieu-a-1126	Breast cancer (Combined Oncoarray; iCOGS; GWAS meta analysis) || id:ieu-a-1126	Total cholesterol to total lipids ratio in medium HDL	Inverse variance weighted (multiplicative random effects)	52	0.073853	0.0277135	0.00770158	0.0195347	0.128171	1.07665	1.01973	1.13675	0.0348796
ebi-cfb233-GCST90302032	ieu-a-1126	Breast cancer (Combined Oncoarray; iCOGS; GWAS meta analysis) || id:ieu-a-1126	Total cholesterol to total lipids ratio in medium HDL	MR Egger	52	0.0539496	0.0449548	0.235762	-0.0341618	0.142061	1.05543	0.966415	1.15265	0.481864
ebi-cfb233-GCST90302032	ieu-a-1126	Breast cancer (Combined Oncoarray; iCOGS; GWAS meta analysis) || id:ieu-a-1126	Total cholesterol to total lipids ratio in medium HDL	Weighted median	52	0.0701495	0.0294503	0.0172206	0.0124269	0.127872	1.07267	1.0125	1.13641	0.0483422
ebi-cfb233-GCST90302032	ieu-a-1126	Breast cancer (Combined Oncoarray; iCOGS; GWAS meta analysis) || id:ieu-a-1126	Total cholesterol to total lipids ratio in medium HDL	Weighted mode	52	0.0623312	0.0270567	0.0253478	0.00930018	0.115362	1.06431	1.00934	1.12228	0.0720249
ebi-cfb233-GCST90302033	ieu-a-1126	Breast cancer (Combined Oncoarray; iCOGS; GWAS meta analysis) || id:ieu-a-1126	Cholesterol esters in medium HDL	Inverse variance weighted (multiplicative random effects)	48	0.064767	0.0286063	0.0235691	0.00869864	0.120835	1.06691	1.00874	1.12844	0.0784514
ebi-cfb233-GCST90302033	ieu-a-1126	Breast cancer (Combined Oncoarray; iCOGS; GWAS meta analysis) || id:ieu-a-1126	Cholesterol esters in medium HDL	MR Egger	48	0.0962108	0.0516031	0.0686481	-0.00493119	0.197353	1.10099	0.995081	1.21817	0.238731
ebi-cfb233-GCST90302033	ieu-a-1126	Breast cancer (Combined Oncoarray; iCOGS; GWAS meta analysis) || id:ieu-a-1126	Cholesterol esters in medium HDL	Weighted median	48	0.0868691	0.0364513	0.0171649	0.0154246	0.158314	1.09075	1.01554	1.17153	0.0483422
ebi-cfb233-GCST90302033	ieu-a-1126	Breast cancer (Combined Oncoarray; iCOGS; GWAS meta analysis) || id:ieu-a-1126	Cholesterol esters in medium HDL	Weighted mode	48	0.0733088	0.0373356	0.0555185	0.000131055	0.146487	1.07606	1.00013	1.15776	0.133359
ebi-cfb233-GCST90302034	ieu-a-1126	Breast cancer (Combined Oncoarray; iCOGS; GWAS meta analysis) || id:ieu-a-1126	Cholesteryl esters to total lipids ratio in medium HDL	Inverse variance weighted (multiplicative random effects)	56	0.0532304	0.0261305	0.0416403	0.0020146	0.104446	1.05467	1.00202	1.1101	0.121277
ebi-cfb233-GCST90302034	ieu-a-1126	Breast cancer (Combined Oncoarray; iCOGS; GWAS meta analysis) || id:ieu-a-1126	Cholesteryl esters to total lipids ratio in medium HDL	MR Egger	56	0.0240379	0.0416548	0.566289	-0.0576056	0.105681	1.02433	0.944022	1.11147	0.797265
ebi-cfb233-GCST90302034	ieu-a-1126	Breast cancer (Combined Oncoarray; iCOGS; GWAS meta analysis) || id:ieu-a-1126	Cholesteryl esters to total lipids ratio in medium HDL	Weighted median	56	0.0538685	0.0280055	0.054418	-0.00102237	0.108759	1.05535	0.998978	1.11489	0.126794
ebi-cfb233-GCST90302034	ieu-a-1126	Breast cancer (Combined Oncoarray; iCOGS; GWAS meta analysis) || id:ieu-a-1126	Cholesteryl esters to total lipids ratio in medium HDL	Weighted mode	56	0.0461671	0.0230416	0.0500443	0.00100563	0.0913286	1.04725	1.00101	1.09563	0.12274
ebi-cfb233-GCST90302035	ieu-a-1126	Breast cancer (Combined Oncoarray; iCOGS; GWAS meta analysis) || id:ieu-a-1126	Free cholesterol in medium HDL	Inverse variance weighted (multiplicative random effects)	41	0.0400054	0.0317801	0.208096	-0.0222836	0.102294	1.04082	0.977963	1.10771	0.370125
ebi-cfb233-GCST90302035	ieu-a-1126	Breast cancer (Combined Oncoarray; iCOGS; GWAS meta analysis) || id:ieu-a-1126	Free cholesterol in medium HDL	MR Egger	41	0.11825	0.0622293	0.0648148	-0.00371979	0.240219	1.12553	0.996287	1.27153	0.232336
ebi-cfb233-GCST90302035	ieu-a-1126	Breast cancer (Combined Oncoarray; iCOGS; GWAS meta analysis) || id:ieu-a-1126	Free cholesterol in medium HDL	Weighted median	41	0.043546	0.0356376	0.221741	-0.0263036	0.113396	1.04451	0.974039	1.12007	0.33941
ebi-cfb233-GCST90302035	ieu-a-1126	Breast cancer (Combined Oncoarray; iCOGS; GWAS meta analysis) || id:ieu-a-1126	Free cholesterol in medium HDL	Weighted mode	41	0.0601252	0.0415564	0.155736	-0.0213255	0.141576	1.06197	0.9789	1.15209	0.292633
ebi-cfb233-GCST90302036	ieu-a-1126	Breast cancer (Combined Oncoarray; iCOGS; GWAS meta analysis) || id:ieu-a-1126	Free cholesterol to total lipids ratio in medium HDL	Inverse variance weighted (multiplicative random effects)	38	0.0720622	0.0329882	0.0289266	0.00740537	0.136719	1.07472	1.00743	1.14651	0.0923273
ebi-cfb233-GCST90302036	ieu-a-1126	Breast cancer (Combined Oncoarray; iCOGS; GWAS meta analysis) || id:ieu-a-1126	Free cholesterol to total lipids ratio in medium HDL	MR Egger	38	0.121973	0.0667128	0.0757969	-0.00878456	0.25273	1.12972	0.991254	1.28754	0.248043
ebi-cfb233-GCST90302036	ieu-a-1126	Breast cancer (Combined Oncoarray; iCOGS; GWAS meta analysis) || id:ieu-a-1126	Free cholesterol to total lipids ratio in medium HDL	Weighted median	38	0.0987369	0.037583	0.00860981	0.0250743	0.1724	1.10378	1.02539	1.18815	0.0260531
ebi-cfb233-GCST90302036	ieu-a-1126	Breast cancer (Combined Oncoarray; iCOGS; GWAS meta analysis) || id:ieu-a-1126	Free cholesterol to total lipids ratio in medium HDL	Weighted mode	38	0.0837279	0.0374939	0.0316743	0.0102399	0.157216	1.08733	1.01029	1.17025	0.0848289
ebi-cfb233-GCST90302037	ieu-a-1126	Breast cancer (Combined Oncoarray; iCOGS; GWAS meta analysis) || id:ieu-a-1126	Total lipids in medium HDL	Inverse variance weighted (multiplicative random effects)	48	0.0448211	0.0299007	0.133874	-0.0137842	0.103426	1.04584	0.98631	1.10896	0.276041
ebi-cfb233-GCST90302037	ieu-a-1126	Breast cancer (Combined Oncoarray; iCOGS; GWAS meta analysis) || id:ieu-a-1126	Total lipids in medium HDL	MR Egger	48	0.0934976	0.0569627	0.107539	-0.0181493	0.205144	1.09801	0.982014	1.2277	0.294644
ebi-cfb233-GCST90302037	ieu-a-1126	Breast cancer (Combined Oncoarray; iCOGS; GWAS meta analysis) || id:ieu-a-1126	Total lipids in medium HDL	Weighted median	48	0.0328637	0.0357575	0.358057	-0.0372209	0.102948	1.03341	0.963463	1.10843	0.468693
ebi-cfb233-GCST90302037	ieu-a-1126	Breast cancer (Combined Oncoarray; iCOGS; GWAS meta analysis) || id:ieu-a-1126	Total lipids in medium HDL	Weighted mode	48	0.0605082	0.0453969	0.188999	-0.0284697	0.149486	1.06238	0.971932	1.16124	0.328633
ebi-cfb233-GCST90302038	ieu-a-1126	Breast cancer (Combined Oncoarray; iCOGS; GWAS meta analysis) || id:ieu-a-1126	Concentration of medium HDL particles	Inverse variance weighted (multiplicative random effects)	47	0.0446725	0.0301129	0.137941	-0.0143488	0.103694	1.04569	0.985754	1.10926	0.279481
ebi-cfb233-GCST90302038	ieu-a-1126	Breast cancer (Combined Oncoarray; iCOGS; GWAS meta analysis) || id:ieu-a-1126	Concentration of medium HDL particles	MR Egger	47	0.0808489	0.0579042	0.169488	-0.0326433	0.194341	1.08421	0.967884	1.21451	0.394907
ebi-cfb233-GCST90302038	ieu-a-1126	Breast cancer (Combined Oncoarray; iCOGS; GWAS meta analysis) || id:ieu-a-1126	Concentration of medium HDL particles	Weighted median	47	0.0305723	0.0363711	0.40059	-0.0407149	0.10186	1.03104	0.960103	1.10723	0.504527
ebi-cfb233-GCST90302038	ieu-a-1126	Breast cancer (Combined Oncoarray; iCOGS; GWAS meta analysis) || id:ieu-a-1126	Concentration of medium HDL particles	Weighted mode	47	0.0595019	0.0472508	0.214282	-0.0331096	0.152113	1.06131	0.967433	1.16429	0.344329
ebi-cfb233-GCST90302039	ieu-a-1126	Breast cancer (Combined Oncoarray; iCOGS; GWAS meta analysis) || id:ieu-a-1126	Phospholipids in medium HDL	Inverse variance weighted (multiplicative random effects)	50	0.0426416	0.0285973	0.135933	-0.013409	0.0986922	1.04356	0.98668	1.10373	0.277828
ebi-cfb233-GCST90302039	ieu-a-1126	Breast cancer (Combined Oncoarray; iCOGS; GWAS meta analysis) || id:ieu-a-1126	Phospholipids in medium HDL	MR Egger	50	0.0765756	0.0547448	0.168309	-0.0307242	0.183875	1.07958	0.969743	1.20187	0.394907
ebi-cfb233-GCST90302039	ieu-a-1126	Breast cancer (Combined Oncoarray; iCOGS; GWAS meta analysis) || id:ieu-a-1126	Phospholipids in medium HDL	Weighted median	50	0.0349483	0.0367423	0.341517	-0.0370666	0.106963	1.03557	0.963612	1.11289	0.458574
ebi-cfb233-GCST90302039	ieu-a-1126	Breast cancer (Combined Oncoarray; iCOGS; GWAS meta analysis) || id:ieu-a-1126	Phospholipids in medium HDL	Weighted mode	50	0.0516141	0.0427081	0.232643	-0.0320939	0.135322	1.05297	0.968416	1.14491	0.35087
ebi-cfb233-GCST90302040	ieu-a-1126	Breast cancer (Combined Oncoarray; iCOGS; GWAS meta analysis) || id:ieu-a-1126	Phospholipids to total lipids ratio in medium HDL	Inverse variance weighted (multiplicative random effects)	31	-0.0269889	0.0369902	0.46562	-0.0994896	0.0455118	0.973372	0.905299	1.04656	0.659187
ebi-cfb233-GCST90302040	ieu-a-1126	Breast cancer (Combined Oncoarray; iCOGS; GWAS meta analysis) || id:ieu-a-1126	Phospholipids to total lipids ratio in medium HDL	MR Egger	31	-0.0493665	0.0676517	0.471417	-0.181964	0.0832308	0.951832	0.833631	1.08679	0.708647
ebi-cfb233-GCST90302040	ieu-a-1126	Breast cancer (Combined Oncoarray; iCOGS; GWAS meta analysis) || id:ieu-a-1126	Phospholipids to total lipids ratio in medium HDL	Weighted median	31	-0.00458153	0.0373224	0.902301	-0.0777335	0.0685704	0.995429	0.925211	1.07098	0.968618
ebi-cfb233-GCST90302040	ieu-a-1126	Breast cancer (Combined Oncoarray; iCOGS; GWAS meta analysis) || id:ieu-a-1126	Phospholipids to total lipids ratio in medium HDL	Weighted mode	31	-0.0137754	0.0320297	0.67021	-0.0765537	0.0490029	0.986319	0.926303	1.05022	0.729714
ebi-cfb233-GCST90302041	ieu-a-1126	Breast cancer (Combined Oncoarray; iCOGS; GWAS meta analysis) || id:ieu-a-1126	Triglycerides in medium HDL	Inverse variance weighted (multiplicative random effects)	50	-0.055182	0.0277903	0.0470715	-0.109651	-0.000712995	0.946313	0.896147	0.999287	0.13214
ebi-cfb233-GCST90302041	ieu-a-1126	Breast cancer (Combined Oncoarray; iCOGS; GWAS meta analysis) || id:ieu-a-1126	Triglycerides in medium HDL	MR Egger	50	-0.131729	0.0453712	0.00556326	-0.220657	-0.0428014	0.876579	0.801992	0.958102	0.13826
ebi-cfb233-GCST90302041	ieu-a-1126	Breast cancer (Combined Oncoarray; iCOGS; GWAS meta analysis) || id:ieu-a-1126	Triglycerides in medium HDL	Weighted median	50	-0.0845238	0.0260973	0.00120037	-0.135675	-0.0333731	0.91895	0.873127	0.967178	0.00789781
ebi-cfb233-GCST90302041	ieu-a-1126	Breast cancer (Combined Oncoarray; iCOGS; GWAS meta analysis) || id:ieu-a-1126	Triglycerides in medium HDL	Weighted mode	50	-0.0848912	0.0227943	0.000506454	-0.129568	-0.0402145	0.918612	0.878475	0.960583	0.00310536
ebi-cfb233-GCST90302042	ieu-a-1126	Breast cancer (Combined Oncoarray; iCOGS; GWAS meta analysis) || id:ieu-a-1126	Triglycerides to total lipids ratio in medium HDL	Inverse variance weighted (multiplicative random effects)	62	-0.0806256	0.0274972	0.00336634	-0.13452	-0.0267311	0.922539	0.874135	0.973623	0.0224102
ebi-cfb233-GCST90302042	ieu-a-1126	Breast cancer (Combined Oncoarray; iCOGS; GWAS meta analysis) || id:ieu-a-1126	Triglycerides to total lipids ratio in medium HDL	MR Egger	62	-0.0863288	0.0444826	0.0569931	-0.173515	0.000857051	0.917293	0.840705	1.00086	0.220296
ebi-cfb233-GCST90302042	ieu-a-1126	Breast cancer (Combined Oncoarray; iCOGS; GWAS meta analysis) || id:ieu-a-1126	Triglycerides to total lipids ratio in medium HDL	Weighted median	62	-0.0886565	0.0277778	0.00141472	-0.143101	-0.034212	0.91516	0.866667	0.966367	0.00890893
ebi-cfb233-GCST90302042	ieu-a-1126	Breast cancer (Combined Oncoarray; iCOGS; GWAS meta analysis) || id:ieu-a-1126	Triglycerides to total lipids ratio in medium HDL	Weighted mode	62	-0.0870762	0.02512	0.000972155	-0.136312	-0.0378409	0.916607	0.872571	0.962866	0.00481941
ebi-cfb233-GCST90302043	ieu-a-1126	Breast cancer (Combined Oncoarray; iCOGS; GWAS meta analysis) || id:ieu-a-1126	Total cholesterol in medium LDL	Inverse variance weighted (multiplicative random effects)	71	0.00679071	0.0198488	0.732259	-0.0321129	0.0456943	1.00681	0.968397	1.04675	0.82743
ebi-cfb233-GCST90302043	ieu-a-1126	Breast cancer (Combined Oncoarray; iCOGS; GWAS meta analysis) || id:ieu-a-1126	Total cholesterol in medium LDL	MR Egger	71	0.00252802	0.0273056	0.926503	-0.050991	0.0560471	1.00253	0.950287	1.05765	0.963729
ebi-cfb233-GCST90302043	ieu-a-1126	Breast cancer (Combined Oncoarray; iCOGS; GWAS meta analysis) || id:ieu-a-1126	Total cholesterol in medium LDL	Weighted median	71	0.0340634	0.02351	0.147368	-0.0120162	0.0801431	1.03465	0.988056	1.08344	0.243524
ebi-cfb233-GCST90302043	ieu-a-1126	Breast cancer (Combined Oncoarray; iCOGS; GWAS meta analysis) || id:ieu-a-1126	Total cholesterol in medium LDL	Weighted mode	71	0.0223366	0.0173801	0.202965	-0.0117284	0.0564016	1.02259	0.98834	1.05802	0.337841
ebi-cfb233-GCST90302044	ieu-a-1126	Breast cancer (Combined Oncoarray; iCOGS; GWAS meta analysis) || id:ieu-a-1126	Total cholesterol to total lipids ratio in medium LDL	Inverse variance weighted (multiplicative random effects)	61	0.0287539	0.0215649	0.182411	-0.0135133	0.0710211	1.02917	0.986578	1.0736	0.340015
ebi-cfb233-GCST90302044	ieu-a-1126	Breast cancer (Combined Oncoarray; iCOGS; GWAS meta analysis) || id:ieu-a-1126	Total cholesterol to total lipids ratio in medium LDL	MR Egger	61	0.0175399	0.0293399	0.552249	-0.0399662	0.075046	1.01769	0.960822	1.07793	0.784598
ebi-cfb233-GCST90302044	ieu-a-1126	Breast cancer (Combined Oncoarray; iCOGS; GWAS meta analysis) || id:ieu-a-1126	Total cholesterol to total lipids ratio in medium LDL	Weighted median	61	0.0321838	0.0246125	0.191002	-0.0160567	0.0804242	1.03271	0.984072	1.08375	0.300699
ebi-cfb233-GCST90302044	ieu-a-1126	Breast cancer (Combined Oncoarray; iCOGS; GWAS meta analysis) || id:ieu-a-1126	Total cholesterol to total lipids ratio in medium LDL	Weighted mode	61	0.0197786	0.0199528	0.325536	-0.019329	0.0588861	1.01998	0.980857	1.06065	0.414481
ebi-cfb233-GCST90302045	ieu-a-1126	Breast cancer (Combined Oncoarray; iCOGS; GWAS meta analysis) || id:ieu-a-1126	Cholesterol esters in medium LDL	Inverse variance weighted (multiplicative random effects)	70	0.00971825	0.0205467	0.636226	-0.0305534	0.0499899	1.00977	0.969909	1.05126	0.786814
ebi-cfb233-GCST90302045	ieu-a-1126	Breast cancer (Combined Oncoarray; iCOGS; GWAS meta analysis) || id:ieu-a-1126	Cholesterol esters in medium LDL	MR Egger	70	-0.0040285	0.0282457	0.887009	-0.05939	0.051333	0.99598	0.942339	1.05267	0.943713
ebi-cfb233-GCST90302045	ieu-a-1126	Breast cancer (Combined Oncoarray; iCOGS; GWAS meta analysis) || id:ieu-a-1126	Cholesterol esters in medium LDL	Weighted median	70	0.0342145	0.0227175	0.132045	-0.0103117	0.0787407	1.03481	0.989741	1.08192	0.228735
ebi-cfb233-GCST90302045	ieu-a-1126	Breast cancer (Combined Oncoarray; iCOGS; GWAS meta analysis) || id:ieu-a-1126	Cholesterol esters in medium LDL	Weighted mode	70	0.0194797	0.0186716	0.30046	-0.0171166	0.0560759	1.01967	0.983029	1.05768	0.393299
ebi-cfb233-GCST90302046	ieu-a-1126	Breast cancer (Combined Oncoarray; iCOGS; GWAS meta analysis) || id:ieu-a-1126	Cholesteryl esters to total lipids ratio in medium LDL	Inverse variance weighted (multiplicative random effects)	58	0.0265189	0.0210457	0.207646	-0.0147306	0.0677684	1.02687	0.985377	1.07012	0.370125
ebi-cfb233-GCST90302046	ieu-a-1126	Breast cancer (Combined Oncoarray; iCOGS; GWAS meta analysis) || id:ieu-a-1126	Cholesteryl esters to total lipids ratio in medium LDL	MR Egger	58	0.00506889	0.0283685	0.858833	-0.0505333	0.0606711	1.00508	0.950722	1.06255	0.938163
ebi-cfb233-GCST90302046	ieu-a-1126	Breast cancer (Combined Oncoarray; iCOGS; GWAS meta analysis) || id:ieu-a-1126	Cholesteryl esters to total lipids ratio in medium LDL	Weighted median	58	0.0379984	0.0256442	0.138405	-0.0122641	0.088261	1.03873	0.987811	1.09227	0.233683
ebi-cfb233-GCST90302046	ieu-a-1126	Breast cancer (Combined Oncoarray; iCOGS; GWAS meta analysis) || id:ieu-a-1126	Cholesteryl esters to total lipids ratio in medium LDL	Weighted mode	58	0.0268448	0.0196323	0.176873	-0.0116344	0.0653241	1.02721	0.988433	1.0675	0.314592
ebi-cfb233-GCST90302047	ieu-a-1126	Breast cancer (Combined Oncoarray; iCOGS; GWAS meta analysis) || id:ieu-a-1126	Free cholesterol in medium LDL	Inverse variance weighted (multiplicative random effects)	75	0.00264665	0.0204154	0.896852	-0.0373676	0.0426609	1.00265	0.963322	1.04358	0.92874
ebi-cfb233-GCST90302047	ieu-a-1126	Breast cancer (Combined Oncoarray; iCOGS; GWAS meta analysis) || id:ieu-a-1126	Free cholesterol in medium LDL	MR Egger	75	0.0155507	0.0283556	0.585077	-0.0400261	0.0711276	1.01567	0.960764	1.07372	0.806645
ebi-cfb233-GCST90302047	ieu-a-1126	Breast cancer (Combined Oncoarray; iCOGS; GWAS meta analysis) || id:ieu-a-1126	Free cholesterol in medium LDL	Weighted median	75	0.0333986	0.0248766	0.179411	-0.0153595	0.0821567	1.03396	0.984758	1.08563	0.284372
ebi-cfb233-GCST90302047	ieu-a-1126	Breast cancer (Combined Oncoarray; iCOGS; GWAS meta analysis) || id:ieu-a-1126	Free cholesterol in medium LDL	Weighted mode	75	0.0226619	0.0210856	0.285975	-0.0186659	0.0639897	1.02292	0.981507	1.06608	0.380755
ebi-cfb233-GCST90302048	ieu-a-1126	Breast cancer (Combined Oncoarray; iCOGS; GWAS meta analysis) || id:ieu-a-1126	Free cholesterol to total lipids ratio in medium LDL	Inverse variance weighted (multiplicative random effects)	73	-0.0126786	0.0200206	0.526553	-0.051919	0.0265618	0.987401	0.949406	1.02692	0.725958
ebi-cfb233-GCST90302048	ieu-a-1126	Breast cancer (Combined Oncoarray; iCOGS; GWAS meta analysis) || id:ieu-a-1126	Free cholesterol to total lipids ratio in medium LDL	MR Egger	73	-0.00364835	0.0302607	0.904377	-0.0629593	0.0556626	0.996358	0.938982	1.05724	0.951408
ebi-cfb233-GCST90302048	ieu-a-1126	Breast cancer (Combined Oncoarray; iCOGS; GWAS meta analysis) || id:ieu-a-1126	Free cholesterol to total lipids ratio in medium LDL	Weighted median	73	-0.0537254	0.0264909	0.0425532	-0.105648	-0.00180321	0.947692	0.899742	0.998198	0.10328
ebi-cfb233-GCST90302048	ieu-a-1126	Breast cancer (Combined Oncoarray; iCOGS; GWAS meta analysis) || id:ieu-a-1126	Free cholesterol to total lipids ratio in medium LDL	Weighted mode	73	-0.0316205	0.024082	0.19334	-0.0788212	0.0155802	0.968874	0.924205	1.0157	0.333691
ebi-cfb233-GCST90302049	ieu-a-1126	Breast cancer (Combined Oncoarray; iCOGS; GWAS meta analysis) || id:ieu-a-1126	Total lipid levels in medium LDL	Inverse variance weighted (multiplicative random effects)	78	0.000930125	0.0195452	0.962044	-0.0373785	0.0392387	1.00093	0.963311	1.04002	0.970374
ebi-cfb233-GCST90302049	ieu-a-1126	Breast cancer (Combined Oncoarray; iCOGS; GWAS meta analysis) || id:ieu-a-1126	Total lipid levels in medium LDL	MR Egger	78	0.00985205	0.0276042	0.722153	-0.0442522	0.0639563	1.0099	0.956713	1.06605	0.885588
ebi-cfb233-GCST90302049	ieu-a-1126	Breast cancer (Combined Oncoarray; iCOGS; GWAS meta analysis) || id:ieu-a-1126	Total lipid levels in medium LDL	Weighted median	78	0.0325057	0.0256736	0.205471	-0.0178144	0.0828259	1.03304	0.982343	1.08635	0.317051
ebi-cfb233-GCST90302049	ieu-a-1126	Breast cancer (Combined Oncoarray; iCOGS; GWAS meta analysis) || id:ieu-a-1126	Total lipid levels in medium LDL	Weighted mode	78	0.0246617	0.0201977	0.225807	-0.0149259	0.0642492	1.02497	0.985185	1.06636	0.348878
ebi-cfb233-GCST90302050	ieu-a-1126	Breast cancer (Combined Oncoarray; iCOGS; GWAS meta analysis) || id:ieu-a-1126	Concentration of medium LDL particles	Inverse variance weighted (multiplicative random effects)	77	-0.00124334	0.019158	0.948254	-0.0387931	0.0363064	0.998757	0.96195	1.03697	0.964818
ebi-cfb233-GCST90302050	ieu-a-1126	Breast cancer (Combined Oncoarray; iCOGS; GWAS meta analysis) || id:ieu-a-1126	Concentration of medium LDL particles	MR Egger	77	0.00929522	0.0270656	0.732234	-0.0437534	0.0623438	1.00934	0.95719	1.06433	0.889298
ebi-cfb233-GCST90302050	ieu-a-1126	Breast cancer (Combined Oncoarray; iCOGS; GWAS meta analysis) || id:ieu-a-1126	Concentration of medium LDL particles	Weighted median	77	0.0317588	0.0248836	0.201851	-0.017013	0.0805305	1.03227	0.983131	1.08386	0.315647
ebi-cfb233-GCST90302050	ieu-a-1126	Breast cancer (Combined Oncoarray; iCOGS; GWAS meta analysis) || id:ieu-a-1126	Concentration of medium LDL particles	Weighted mode	77	0.0223694	0.0198069	0.262291	-0.0164521	0.0611908	1.02262	0.983683	1.0631	0.369402
ebi-cfb233-GCST90302051	ieu-a-1126	Breast cancer (Combined Oncoarray; iCOGS; GWAS meta analysis) || id:ieu-a-1126	Phospholipids in medium LDL	Inverse variance weighted (multiplicative random effects)	72	0.0125307	0.0211838	0.55417	-0.0289896	0.054051	1.01261	0.971427	1.05554	0.738549
ebi-cfb233-GCST90302051	ieu-a-1126	Breast cancer (Combined Oncoarray; iCOGS; GWAS meta analysis) || id:ieu-a-1126	Phospholipids in medium LDL	MR Egger	72	-0.0160305	0.0308011	0.60439	-0.0764008	0.0443397	0.984097	0.926445	1.04534	0.818738
ebi-cfb233-GCST90302051	ieu-a-1126	Breast cancer (Combined Oncoarray; iCOGS; GWAS meta analysis) || id:ieu-a-1126	Phospholipids in medium LDL	Weighted median	72	0.0294455	0.0250639	0.240067	-0.0196797	0.0785706	1.02988	0.980513	1.08174	0.351797
ebi-cfb233-GCST90302051	ieu-a-1126	Breast cancer (Combined Oncoarray; iCOGS; GWAS meta analysis) || id:ieu-a-1126	Phospholipids in medium LDL	Weighted mode	72	0.0174936	0.0238029	0.4648	-0.0291602	0.0641474	1.01765	0.971261	1.06625	0.546962
ebi-cfb233-GCST90302052	ieu-a-1126	Breast cancer (Combined Oncoarray; iCOGS; GWAS meta analysis) || id:ieu-a-1126	Phospholipids to total lipids ratio in medium LDL	Inverse variance weighted (multiplicative random effects)	69	-0.0226247	0.0209489	0.280144	-0.0636846	0.0184351	0.977629	0.938301	1.01861	0.462933
ebi-cfb233-GCST90302052	ieu-a-1126	Breast cancer (Combined Oncoarray; iCOGS; GWAS meta analysis) || id:ieu-a-1126	Phospholipids to total lipids ratio in medium LDL	MR Egger	69	-0.00565355	0.0291513	0.846811	-0.06279	0.0514829	0.994362	0.939141	1.05283	0.938163
ebi-cfb233-GCST90302052	ieu-a-1126	Breast cancer (Combined Oncoarray; iCOGS; GWAS meta analysis) || id:ieu-a-1126	Phospholipids to total lipids ratio in medium LDL	Weighted median	69	-0.0419453	0.0254195	0.0989177	-0.0917674	0.00787689	0.958922	0.912317	1.00791	0.198688
ebi-cfb233-GCST90302052	ieu-a-1126	Breast cancer (Combined Oncoarray; iCOGS; GWAS meta analysis) || id:ieu-a-1126	Phospholipids to total lipids ratio in medium LDL	Weighted mode	69	-0.0295863	0.0187868	0.119932	-0.0664084	0.0072357	0.970847	0.935749	1.00726	0.25175
ebi-cfb233-GCST90302053	ieu-a-1126	Breast cancer (Combined Oncoarray; iCOGS; GWAS meta analysis) || id:ieu-a-1126	Triglycerides in medium LDL	Inverse variance weighted (multiplicative random effects)	58	-0.00694709	0.0220628	0.752855	-0.0501902	0.036296	0.993077	0.951048	1.03696	0.82743
ebi-cfb233-GCST90302053	ieu-a-1126	Breast cancer (Combined Oncoarray; iCOGS; GWAS meta analysis) || id:ieu-a-1126	Triglycerides in medium LDL	MR Egger	58	-0.0208707	0.0366225	0.571033	-0.0926508	0.0509094	0.979346	0.911512	1.05223	0.797265
ebi-cfb233-GCST90302053	ieu-a-1126	Breast cancer (Combined Oncoarray; iCOGS; GWAS meta analysis) || id:ieu-a-1126	Triglycerides in medium LDL	Weighted median	58	0.0259404	0.0271754	0.339804	-0.0273234	0.0792042	1.02628	0.973046	1.08243	0.458574
ebi-cfb233-GCST90302053	ieu-a-1126	Breast cancer (Combined Oncoarray; iCOGS; GWAS meta analysis) || id:ieu-a-1126	Triglycerides in medium LDL	Weighted mode	58	0.0317013	0.0245277	0.20141	-0.016373	0.0797755	1.03221	0.98376	1.08304	0.337841
ebi-cfb233-GCST90302054	ieu-a-1126	Breast cancer (Combined Oncoarray; iCOGS; GWAS meta analysis) || id:ieu-a-1126	Triglycerides to total lipids ratio in medium LDL	Inverse variance weighted (multiplicative random effects)	33	0.000113427	0.0222588	0.995934	-0.0435138	0.0437406	1.00011	0.957419	1.04471	0.995934
ebi-cfb233-GCST90302054	ieu-a-1126	Breast cancer (Combined Oncoarray; iCOGS; GWAS meta analysis) || id:ieu-a-1126	Triglycerides to total lipids ratio in medium LDL	MR Egger	33	0.0274728	0.0305436	0.375341	-0.0323927	0.0873383	1.02785	0.968126	1.09127	0.638354
ebi-cfb233-GCST90302054	ieu-a-1126	Breast cancer (Combined Oncoarray; iCOGS; GWAS meta analysis) || id:ieu-a-1126	Triglycerides to total lipids ratio in medium LDL	Weighted median	33	0.0200398	0.0211187	0.342664	-0.0213528	0.0614324	1.02024	0.978874	1.06336	0.458574
ebi-cfb233-GCST90302054	ieu-a-1126	Breast cancer (Combined Oncoarray; iCOGS; GWAS meta analysis) || id:ieu-a-1126	Triglycerides to total lipids ratio in medium LDL	Weighted mode	33	0.0132684	0.0179111	0.464221	-0.0218374	0.0483742	1.01336	0.978399	1.04956	0.546962
ebi-cfb233-GCST90302055	ieu-a-1126	Breast cancer (Combined Oncoarray; iCOGS; GWAS meta analysis) || id:ieu-a-1126	Monounsaturated fatty acids (16:1, 18:1) levels	Inverse variance weighted (multiplicative random effects)	62	-0.0484889	0.0262864	0.0650904	-0.10001	0.00303248	0.952668	0.904828	1.00304	0.159291
ebi-cfb233-GCST90302055	ieu-a-1126	Breast cancer (Combined Oncoarray; iCOGS; GWAS meta analysis) || id:ieu-a-1126	Monounsaturated fatty acids (16:1, 18:1) levels	MR Egger	62	-0.121727	0.0438259	0.00729918	-0.207626	-0.0358285	0.88539	0.812511	0.964806	0.13826
ebi-cfb233-GCST90302055	ieu-a-1126	Breast cancer (Combined Oncoarray; iCOGS; GWAS meta analysis) || id:ieu-a-1126	Monounsaturated fatty acids (16:1, 18:1) levels	Weighted median	62	-0.0918702	0.0290136	0.00154311	-0.148737	-0.0350035	0.912224	0.861796	0.965602	0.0093054
ebi-cfb233-GCST90302055	ieu-a-1126	Breast cancer (Combined Oncoarray; iCOGS; GWAS meta analysis) || id:ieu-a-1126	Monounsaturated fatty acids (16:1, 18:1) levels	Weighted mode	62	-0.0881715	0.0279624	0.00250526	-0.142978	-0.0333652	0.915604	0.866773	0.967185	0.00989366
ebi-cfb233-GCST90302056	ieu-a-1126	Breast cancer (Combined Oncoarray; iCOGS; GWAS meta analysis) || id:ieu-a-1126	Ratio of monounsaturated fatty acids to total fatty acids	Inverse variance weighted (multiplicative random effects)	44	-0.0807582	0.0264836	0.00229329	-0.132666	-0.0288502	0.922417	0.875757	0.971562	0.016192
ebi-cfb233-GCST90302056	ieu-a-1126	Breast cancer (Combined Oncoarray; iCOGS; GWAS meta analysis) || id:ieu-a-1126	Ratio of monounsaturated fatty acids to total fatty acids	MR Egger	44	-0.0912002	0.0453668	0.050852	-0.180119	-0.00228116	0.912835	0.835171	0.997721	0.207972
ebi-cfb233-GCST90302056	ieu-a-1126	Breast cancer (Combined Oncoarray; iCOGS; GWAS meta analysis) || id:ieu-a-1126	Ratio of monounsaturated fatty acids to total fatty acids	Weighted median	44	-0.115447	0.0298126	0.000107756	-0.17388	-0.0570146	0.890968	0.840398	0.94458	0.00671472
ebi-cfb233-GCST90302056	ieu-a-1126	Breast cancer (Combined Oncoarray; iCOGS; GWAS meta analysis) || id:ieu-a-1126	Ratio of monounsaturated fatty acids to total fatty acids	Weighted mode	44	-0.0902369	0.0269177	0.0016793	-0.142996	-0.0374782	0.913715	0.866758	0.963215	0.00724588
ebi-cfb233-GCST90302057	ieu-a-1126	Breast cancer (Combined Oncoarray; iCOGS; GWAS meta analysis) || id:ieu-a-1126	Total cholesterol in medium VLDL	Inverse variance weighted (multiplicative random effects)	69	-0.0479172	0.0260287	0.0656305	-0.0989334	0.00309899	0.953213	0.905803	1.0031	0.159291
ebi-cfb233-GCST90302057	ieu-a-1126	Breast cancer (Combined Oncoarray; iCOGS; GWAS meta analysis) || id:ieu-a-1126	Total cholesterol in medium VLDL	MR Egger	69	-0.117836	0.041151	0.00558827	-0.198492	-0.0371803	0.888842	0.819966	0.963502	0.13826
ebi-cfb233-GCST90302057	ieu-a-1126	Breast cancer (Combined Oncoarray; iCOGS; GWAS meta analysis) || id:ieu-a-1126	Total cholesterol in medium VLDL	Weighted median	69	-0.08353	0.0268442	0.00186042	-0.136145	-0.0309153	0.919863	0.872716	0.969558	0.0093054
ebi-cfb233-GCST90302057	ieu-a-1126	Breast cancer (Combined Oncoarray; iCOGS; GWAS meta analysis) || id:ieu-a-1126	Total cholesterol in medium VLDL	Weighted mode	69	-0.0944359	0.022815	9.82364e-05	-0.139153	-0.0497186	0.909886	0.870095	0.951497	0.00134183
ebi-cfb233-GCST90302058	ieu-a-1126	Breast cancer (Combined Oncoarray; iCOGS; GWAS meta analysis) || id:ieu-a-1126	Total cholesterol to total lipids ratio in medium VLDL	Inverse variance weighted (multiplicative random effects)	42	0.0649418	0.0248638	0.00900402	0.0162087	0.113675	1.0671	1.01634	1.12039	0.0395837
ebi-cfb233-GCST90302058	ieu-a-1126	Breast cancer (Combined Oncoarray; iCOGS; GWAS meta analysis) || id:ieu-a-1126	Total cholesterol to total lipids ratio in medium VLDL	MR Egger	42	0.0722642	0.0464412	0.127577	-0.0187605	0.163289	1.07494	0.981414	1.17738	0.323102
ebi-cfb233-GCST90302058	ieu-a-1126	Breast cancer (Combined Oncoarray; iCOGS; GWAS meta analysis) || id:ieu-a-1126	Total cholesterol to total lipids ratio in medium VLDL	Weighted median	42	0.0431288	0.0320663	0.178629	-0.0197212	0.105979	1.04407	0.980472	1.1118	0.284372
ebi-cfb233-GCST90302058	ieu-a-1126	Breast cancer (Combined Oncoarray; iCOGS; GWAS meta analysis) || id:ieu-a-1126	Total cholesterol to total lipids ratio in medium VLDL	Weighted mode	42	0.0414405	0.0320722	0.203558	-0.021421	0.104302	1.04231	0.978807	1.10994	0.337841
ebi-cfb233-GCST90302059	ieu-a-1126	Breast cancer (Combined Oncoarray; iCOGS; GWAS meta analysis) || id:ieu-a-1126	Cholesterol esters in medium VLDL	Inverse variance weighted (multiplicative random effects)	70	-0.0375803	0.0261315	0.150399	-0.0887981	0.0136374	0.963117	0.91503	1.01373	0.297746
ebi-cfb233-GCST90302059	ieu-a-1126	Breast cancer (Combined Oncoarray; iCOGS; GWAS meta analysis) || id:ieu-a-1126	Cholesterol esters in medium VLDL	MR Egger	70	-0.105315	0.0432872	0.0176126	-0.190158	-0.0204718	0.900041	0.826829	0.979736	0.139677
ebi-cfb233-GCST90302059	ieu-a-1126	Breast cancer (Combined Oncoarray; iCOGS; GWAS meta analysis) || id:ieu-a-1126	Cholesterol esters in medium VLDL	Weighted median	70	-0.0807143	0.0278621	0.00376845	-0.135324	-0.0261046	0.922457	0.873433	0.974233	0.0143943
ebi-cfb233-GCST90302059	ieu-a-1126	Breast cancer (Combined Oncoarray; iCOGS; GWAS meta analysis) || id:ieu-a-1126	Cholesterol esters in medium VLDL	Weighted mode	70	-0.0850917	0.0238562	0.000661922	-0.13185	-0.0383335	0.918428	0.876473	0.962392	0.00368578
ebi-cfb233-GCST90302060	ieu-a-1126	Breast cancer (Combined Oncoarray; iCOGS; GWAS meta analysis) || id:ieu-a-1126	Cholesteryl esters to total lipids ratio in medium VLDL	Inverse variance weighted (multiplicative random effects)	48	0.0610929	0.0263077	0.0202197	0.00952985	0.112656	1.063	1.00958	1.11925	0.0703162
ebi-cfb233-GCST90302060	ieu-a-1126	Breast cancer (Combined Oncoarray; iCOGS; GWAS meta analysis) || id:ieu-a-1126	Cholesteryl esters to total lipids ratio in medium VLDL	MR Egger	48	0.084838	0.0490861	0.0906334	-0.0113707	0.181047	1.08854	0.988694	1.19847	0.267311
ebi-cfb233-GCST90302060	ieu-a-1126	Breast cancer (Combined Oncoarray; iCOGS; GWAS meta analysis) || id:ieu-a-1126	Cholesteryl esters to total lipids ratio in medium VLDL	Weighted median	48	0.0563676	0.030579	0.0652788	-0.00356722	0.116302	1.05799	0.996439	1.12334	0.144857
ebi-cfb233-GCST90302060	ieu-a-1126	Breast cancer (Combined Oncoarray; iCOGS; GWAS meta analysis) || id:ieu-a-1126	Cholesteryl esters to total lipids ratio in medium VLDL	Weighted mode	48	0.0616317	0.0303511	0.0479721	0.00214358	0.12112	1.06357	1.00215	1.12876	0.118909
ebi-cfb233-GCST90302061	ieu-a-1126	Breast cancer (Combined Oncoarray; iCOGS; GWAS meta analysis) || id:ieu-a-1126	Free cholesterol in medium VLDL	Inverse variance weighted (multiplicative random effects)	63	-0.0552467	0.0268334	0.0395057	-0.10784	-0.00265331	0.946252	0.897771	0.99735	0.116517
ebi-cfb233-GCST90302061	ieu-a-1126	Breast cancer (Combined Oncoarray; iCOGS; GWAS meta analysis) || id:ieu-a-1126	Free cholesterol in medium VLDL	MR Egger	63	-0.111305	0.0421373	0.0104709	-0.193894	-0.0287159	0.894666	0.823745	0.971693	0.139677
ebi-cfb233-GCST90302061	ieu-a-1126	Breast cancer (Combined Oncoarray; iCOGS; GWAS meta analysis) || id:ieu-a-1126	Free cholesterol in medium VLDL	Weighted median	63	-0.0824025	0.027335	0.00257371	-0.135979	-0.0288258	0.920901	0.872861	0.971586	0.0107085
ebi-cfb233-GCST90302061	ieu-a-1126	Breast cancer (Combined Oncoarray; iCOGS; GWAS meta analysis) || id:ieu-a-1126	Free cholesterol in medium VLDL	Weighted mode	63	-0.0865056	0.0227463	0.000329049	-0.131088	-0.0419229	0.91713	0.87714	0.958944	0.00239133
ebi-cfb233-GCST90302062	ieu-a-1126	Breast cancer (Combined Oncoarray; iCOGS; GWAS meta analysis) || id:ieu-a-1126	Free cholesterol to total lipids ratio in medium VLDL	Inverse variance weighted (multiplicative random effects)	35	-0.0373037	0.0304738	0.220906	-0.0970323	0.022425	0.963384	0.907527	1.02268	0.384112
ebi-cfb233-GCST90302062	ieu-a-1126	Breast cancer (Combined Oncoarray; iCOGS; GWAS meta analysis) || id:ieu-a-1126	Free cholesterol to total lipids ratio in medium VLDL	MR Egger	35	-0.0472406	0.048526	0.337381	-0.142351	0.0478703	0.953858	0.867316	1.04903	0.618975
ebi-cfb233-GCST90302062	ieu-a-1126	Breast cancer (Combined Oncoarray; iCOGS; GWAS meta analysis) || id:ieu-a-1126	Free cholesterol to total lipids ratio in medium VLDL	Weighted median	35	-0.0212982	0.0292104	0.465921	-0.0785505	0.0359541	0.978927	0.924455	1.03661	0.571367
ebi-cfb233-GCST90302062	ieu-a-1126	Breast cancer (Combined Oncoarray; iCOGS; GWAS meta analysis) || id:ieu-a-1126	Free cholesterol to total lipids ratio in medium VLDL	Weighted mode	35	-0.0203563	0.0246886	0.415391	-0.068746	0.0280334	0.97985	0.933564	1.02843	0.501483
ebi-cfb233-GCST90302063	ieu-a-1126	Breast cancer (Combined Oncoarray; iCOGS; GWAS meta analysis) || id:ieu-a-1126	Total lipids in medium VLDL	Inverse variance weighted (multiplicative random effects)	61	-0.0693466	0.0260037	0.00765771	-0.120314	-0.0183794	0.933003	0.886642	0.981788	0.0348796
ebi-cfb233-GCST90302063	ieu-a-1126	Breast cancer (Combined Oncoarray; iCOGS; GWAS meta analysis) || id:ieu-a-1126	Total lipids in medium VLDL	MR Egger	61	-0.102167	0.0412684	0.016189	-0.183053	-0.0212806	0.902879	0.832724	0.978944	0.139677
ebi-cfb233-GCST90302063	ieu-a-1126	Breast cancer (Combined Oncoarray; iCOGS; GWAS meta analysis) || id:ieu-a-1126	Total lipids in medium VLDL	Weighted median	61	-0.0874213	0.0258718	0.000727465	-0.13813	-0.0367125	0.916291	0.870985	0.963953	0.00677997
ebi-cfb233-GCST90302063	ieu-a-1126	Breast cancer (Combined Oncoarray; iCOGS; GWAS meta analysis) || id:ieu-a-1126	Total lipids in medium VLDL	Weighted mode	61	-0.0924091	0.022458	0.00011999	-0.136427	-0.0483915	0.911732	0.87247	0.952761	0.00134183
ebi-cfb233-GCST90302064	ieu-a-1126	Breast cancer (Combined Oncoarray; iCOGS; GWAS meta analysis) || id:ieu-a-1126	Concentration of medium VLDL particles	Inverse variance weighted (multiplicative random effects)	59	-0.0727848	0.0258448	0.00485921	-0.123441	-0.0221289	0.929801	0.883874	0.978114	0.026957
ebi-cfb233-GCST90302064	ieu-a-1126	Breast cancer (Combined Oncoarray; iCOGS; GWAS meta analysis) || id:ieu-a-1126	Concentration of medium VLDL particles	MR Egger	59	-0.0962269	0.0415289	0.024113	-0.177624	-0.0148303	0.908258	0.837258	0.985279	0.143936
ebi-cfb233-GCST90302064	ieu-a-1126	Breast cancer (Combined Oncoarray; iCOGS; GWAS meta analysis) || id:ieu-a-1126	Concentration of medium VLDL particles	Weighted median	59	-0.0890451	0.0270594	0.000999274	-0.142082	-0.0360088	0.914804	0.867551	0.964632	0.00789781
ebi-cfb233-GCST90302064	ieu-a-1126	Breast cancer (Combined Oncoarray; iCOGS; GWAS meta analysis) || id:ieu-a-1126	Concentration of medium VLDL particles	Weighted mode	59	-0.0900466	0.0233059	0.00028417	-0.135726	-0.0443671	0.913889	0.873082	0.956603	0.00213586
ebi-cfb233-GCST90302065	ieu-a-1126	Breast cancer (Combined Oncoarray; iCOGS; GWAS meta analysis) || id:ieu-a-1126	Phospholipids in medium VLDL	Inverse variance weighted (multiplicative random effects)	61	-0.0675259	0.0260276	0.00947588	-0.11854	-0.0165117	0.934704	0.888216	0.983624	0.0400736
ebi-cfb233-GCST90302065	ieu-a-1126	Breast cancer (Combined Oncoarray; iCOGS; GWAS meta analysis) || id:ieu-a-1126	Phospholipids in medium VLDL	MR Egger	61	-0.106718	0.041947	0.0135941	-0.188934	-0.0245018	0.898779	0.827841	0.975796	0.139677
ebi-cfb233-GCST90302065	ieu-a-1126	Breast cancer (Combined Oncoarray; iCOGS; GWAS meta analysis) || id:ieu-a-1126	Phospholipids in medium VLDL	Weighted median	61	-0.0870181	0.0261558	0.000878133	-0.138283	-0.0357527	0.916661	0.870852	0.964879	0.00766589
ebi-cfb233-GCST90302065	ieu-a-1126	Breast cancer (Combined Oncoarray; iCOGS; GWAS meta analysis) || id:ieu-a-1126	Phospholipids in medium VLDL	Weighted mode	61	-0.0904962	0.0222678	0.000142355	-0.134141	-0.0468513	0.913478	0.874467	0.954229	0.00143833
ebi-cfb233-GCST90302066	ieu-a-1126	Breast cancer (Combined Oncoarray; iCOGS; GWAS meta analysis) || id:ieu-a-1126	Phospholipids to total lipids ratio in medium VLDL	Inverse variance weighted (multiplicative random effects)	44	0.0622783	0.0337295	0.0648339	-0.00383162	0.128388	1.06426	0.996176	1.13699	0.159291
ebi-cfb233-GCST90302066	ieu-a-1126	Breast cancer (Combined Oncoarray; iCOGS; GWAS meta analysis) || id:ieu-a-1126	Phospholipids to total lipids ratio in medium VLDL	MR Egger	44	0.115295	0.0577161	0.0522611	0.00217175	0.228419	1.1222	1.00217	1.25661	0.209946
ebi-cfb233-GCST90302066	ieu-a-1126	Breast cancer (Combined Oncoarray; iCOGS; GWAS meta analysis) || id:ieu-a-1126	Phospholipids to total lipids ratio in medium VLDL	Weighted median	44	0.0961507	0.0347187	0.00561556	0.0281021	0.164199	1.10092	1.0285	1.17845	0.0181726
ebi-cfb233-GCST90302066	ieu-a-1126	Breast cancer (Combined Oncoarray; iCOGS; GWAS meta analysis) || id:ieu-a-1126	Phospholipids to total lipids ratio in medium VLDL	Weighted mode	44	0.0858494	0.0323118	0.0110229	0.0225182	0.149181	1.08964	1.02277	1.16088	0.0337939
ebi-cfb233-GCST90302067	ieu-a-1126	Breast cancer (Combined Oncoarray; iCOGS; GWAS meta analysis) || id:ieu-a-1126	Triglycerides in medium VLDL	Inverse variance weighted (multiplicative random effects)	58	-0.0820744	0.0239252	0.000602555	-0.128968	-0.0351811	0.921203	0.879002	0.965431	0.00970787
ebi-cfb233-GCST90302067	ieu-a-1126	Breast cancer (Combined Oncoarray; iCOGS; GWAS meta analysis) || id:ieu-a-1126	Triglycerides in medium VLDL	MR Egger	58	-0.0995519	0.0384179	0.0121702	-0.174851	-0.0242528	0.905243	0.839582	0.976039	0.139677
ebi-cfb233-GCST90302067	ieu-a-1126	Breast cancer (Combined Oncoarray; iCOGS; GWAS meta analysis) || id:ieu-a-1126	Triglycerides in medium VLDL	Weighted median	58	-0.0892256	0.0247771	0.00031684	-0.137789	-0.0406624	0.914639	0.871283	0.960153	0.00671472
ebi-cfb233-GCST90302067	ieu-a-1126	Breast cancer (Combined Oncoarray; iCOGS; GWAS meta analysis) || id:ieu-a-1126	Triglycerides in medium VLDL	Weighted mode	58	-0.0987703	0.0237744	0.000110471	-0.145368	-0.0521725	0.905951	0.864704	0.949165	0.00134183
ebi-cfb233-GCST90302068	ieu-a-1126	Breast cancer (Combined Oncoarray; iCOGS; GWAS meta analysis) || id:ieu-a-1126	Triglycerides to total lipids ratio in medium VLDL	Inverse variance weighted (multiplicative random effects)	51	-0.0478999	0.0248244	0.0536626	-0.0965558	0.000755894	0.953229	0.907959	1.00076	0.143717
ebi-cfb233-GCST90302068	ieu-a-1126	Breast cancer (Combined Oncoarray; iCOGS; GWAS meta analysis) || id:ieu-a-1126	Triglycerides to total lipids ratio in medium VLDL	MR Egger	51	-0.0901316	0.0421164	0.0373545	-0.17268	-0.00758347	0.913811	0.841407	0.992445	0.177624
ebi-cfb233-GCST90302068	ieu-a-1126	Breast cancer (Combined Oncoarray; iCOGS; GWAS meta analysis) || id:ieu-a-1126	Triglycerides to total lipids ratio in medium VLDL	Weighted median	51	-0.0514308	0.0287079	0.0732099	-0.107698	0.00483671	0.949869	0.897898	1.00485	0.156495
ebi-cfb233-GCST90302068	ieu-a-1126	Breast cancer (Combined Oncoarray; iCOGS; GWAS meta analysis) || id:ieu-a-1126	Triglycerides to total lipids ratio in medium VLDL	Weighted mode	51	-0.0570414	0.0274287	0.0427077	-0.110802	-0.00328107	0.944555	0.895116	0.996724	0.109351
ebi-cfb233-GCST90302069	ieu-a-1126	Breast cancer (Combined Oncoarray; iCOGS; GWAS meta analysis) || id:ieu-a-1126	Phosphatidylcholine and other choline levels	Inverse variance weighted (multiplicative random effects)	60	0.0374667	0.0230191	0.103602	-0.00765068	0.0825841	1.03818	0.992379	1.08609	0.2256
ebi-cfb233-GCST90302069	ieu-a-1126	Breast cancer (Combined Oncoarray; iCOGS; GWAS meta analysis) || id:ieu-a-1126	Phosphatidylcholine and other choline levels	MR Egger	60	-0.00555699	0.0415493	0.894068	-0.0869936	0.0758796	0.994458	0.916683	1.07883	0.946899
ebi-cfb233-GCST90302069	ieu-a-1126	Breast cancer (Combined Oncoarray; iCOGS; GWAS meta analysis) || id:ieu-a-1126	Phosphatidylcholine and other choline levels	Weighted median	60	0.0254282	0.0270836	0.347793	-0.0276557	0.0785122	1.02575	0.972723	1.08168	0.460431
ebi-cfb233-GCST90302069	ieu-a-1126	Breast cancer (Combined Oncoarray; iCOGS; GWAS meta analysis) || id:ieu-a-1126	Phosphatidylcholine and other choline levels	Weighted mode	60	0.0316938	0.0265083	0.23663	-0.0202626	0.0836501	1.0322	0.979941	1.08725	0.351469
ebi-cfb233-GCST90302070	ieu-a-1126	Breast cancer (Combined Oncoarray; iCOGS; GWAS meta analysis) || id:ieu-a-1126	Phenylalanine levels	Inverse variance weighted	19	-0.0138867	0.0429754	0.746597	-0.0981185	0.0703452	0.986209	0.906541	1.07288	0.82743
ebi-cfb233-GCST90302070	ieu-a-1126	Breast cancer (Combined Oncoarray; iCOGS; GWAS meta analysis) || id:ieu-a-1126	Phenylalanine levels	MR Egger	19	0.0136023	0.0909733	0.882903	-0.164705	0.19191	1.0137	0.848144	1.21156	0.943654
ebi-cfb233-GCST90302070	ieu-a-1126	Breast cancer (Combined Oncoarray; iCOGS; GWAS meta analysis) || id:ieu-a-1126	Phenylalanine levels	Weighted median	19	-0.0575403	0.0500049	0.249859	-0.15555	0.0404694	0.944084	0.855944	1.0413	0.361597
ebi-cfb233-GCST90302070	ieu-a-1126	Breast cancer (Combined Oncoarray; iCOGS; GWAS meta analysis) || id:ieu-a-1126	Phenylalanine levels	Weighted mode	19	-0.0423038	0.0474983	0.384873	-0.1354	0.0507928	0.958579	0.873366	1.0521	0.471976
ebi-cfb233-GCST90302071	ieu-a-1126	Breast cancer (Combined Oncoarray; iCOGS; GWAS meta analysis) || id:ieu-a-1126	Polyunsaturated fatty acids	Inverse variance weighted (multiplicative random effects)	66	0.0170576	0.0229109	0.456563	-0.0278478	0.061963	1.0172	0.972536	1.06392	0.659187
ebi-cfb233-GCST90302071	ieu-a-1126	Breast cancer (Combined Oncoarray; iCOGS; GWAS meta analysis) || id:ieu-a-1126	Polyunsaturated fatty acids	MR Egger	66	-0.0456699	0.0379927	0.233766	-0.120136	0.0287958	0.955357	0.8868	1.02921	0.481864
ebi-cfb233-GCST90302071	ieu-a-1126	Breast cancer (Combined Oncoarray; iCOGS; GWAS meta analysis) || id:ieu-a-1126	Polyunsaturated fatty acids	Weighted median	66	-0.00133431	0.0273179	0.961044	-0.0548773	0.0522087	0.998667	0.946601	1.0536	0.980917
ebi-cfb233-GCST90302071	ieu-a-1126	Breast cancer (Combined Oncoarray; iCOGS; GWAS meta analysis) || id:ieu-a-1126	Polyunsaturated fatty acids	Weighted mode	66	0.00362877	0.0260929	0.889824	-0.0475132	0.0547708	1.00364	0.953598	1.0563	0.918095
ebi-cfb233-GCST90302072	ieu-a-1126	Breast cancer (Combined Oncoarray; iCOGS; GWAS meta analysis) || id:ieu-a-1126	Ratio of polyunsaturated fatty acids to total fatty acids	Inverse variance weighted (multiplicative random effects)	38	0.092346	0.0386225	0.0168032	0.0166458	0.168046	1.09674	1.01679	1.18299	0.0611741
ebi-cfb233-GCST90302072	ieu-a-1126	Breast cancer (Combined Oncoarray; iCOGS; GWAS meta analysis) || id:ieu-a-1126	Ratio of polyunsaturated fatty acids to total fatty acids	MR Egger	38	0.0571724	0.0679572	0.405733	-0.0760237	0.190369	1.05884	0.926794	1.2097	0.659309
ebi-cfb233-GCST90302072	ieu-a-1126	Breast cancer (Combined Oncoarray; iCOGS; GWAS meta analysis) || id:ieu-a-1126	Ratio of polyunsaturated fatty acids to total fatty acids	Weighted median	38	0.0915918	0.0387531	0.0181045	0.0156359	0.167548	1.09592	1.01576	1.1824	0.0502184
ebi-cfb233-GCST90302072	ieu-a-1126	Breast cancer (Combined Oncoarray; iCOGS; GWAS meta analysis) || id:ieu-a-1126	Ratio of polyunsaturated fatty acids to total fatty acids	Weighted mode	38	0.0955559	0.0368233	0.0134816	0.0233823	0.16773	1.10027	1.02366	1.18262	0.0402719
ebi-cfb233-GCST90302073	ieu-a-1126	Breast cancer (Combined Oncoarray; iCOGS; GWAS meta analysis) || id:ieu-a-1126	Pyruvate levels	Inverse variance weighted	6	-0.0722372	0.0636182	0.256174	-0.196929	0.0524544	0.93031	0.821249	1.05385	0.426347
ebi-cfb233-GCST90302073	ieu-a-1126	Breast cancer (Combined Oncoarray; iCOGS; GWAS meta analysis) || id:ieu-a-1126	Pyruvate levels	MR Egger	6	-0.204235	0.16849	0.292156	-0.534477	0.126006	0.81527	0.585976	1.13429	0.557969
ebi-cfb233-GCST90302073	ieu-a-1126	Breast cancer (Combined Oncoarray; iCOGS; GWAS meta analysis) || id:ieu-a-1126	Pyruvate levels	Weighted median	6	-0.118362	0.0751305	0.115161	-0.265617	0.0288943	0.888375	0.766732	1.02932	0.21994
ebi-cfb233-GCST90302073	ieu-a-1126	Breast cancer (Combined Oncoarray; iCOGS; GWAS meta analysis) || id:ieu-a-1126	Pyruvate levels	Weighted mode	6	-0.135821	0.0820835	0.158897	-0.296705	0.0250628	0.872999	0.743264	1.02538	0.292954
ebi-cfb233-GCST90302074	ieu-a-1126	Breast cancer (Combined Oncoarray; iCOGS; GWAS meta analysis) || id:ieu-a-1126	Remnant cholesterol (non-HDL, non-LDL -cholesterol)	Inverse variance weighted (multiplicative random effects)	73	-0.00995327	0.0211693	0.638231	-0.0514452	0.0315386	0.990096	0.949856	1.03204	0.786814
ebi-cfb233-GCST90302074	ieu-a-1126	Breast cancer (Combined Oncoarray; iCOGS; GWAS meta analysis) || id:ieu-a-1126	Remnant cholesterol (non-HDL, non-LDL -cholesterol)	MR Egger	73	-0.0369826	0.0341448	0.282424	-0.103907	0.0299413	0.963693	0.90131	1.03039	0.552054
ebi-cfb233-GCST90302074	ieu-a-1126	Breast cancer (Combined Oncoarray; iCOGS; GWAS meta analysis) || id:ieu-a-1126	Remnant cholesterol (non-HDL, non-LDL -cholesterol)	Weighted median	73	-0.0032298	0.0278864	0.907795	-0.0578872	0.0514276	0.996775	0.943756	1.05277	0.968618
ebi-cfb233-GCST90302074	ieu-a-1126	Breast cancer (Combined Oncoarray; iCOGS; GWAS meta analysis) || id:ieu-a-1126	Remnant cholesterol (non-HDL, non-LDL -cholesterol)	Weighted mode	73	-0.00910105	0.0269245	0.736331	-0.061873	0.0436709	0.99094	0.940002	1.04464	0.776313
ebi-cfb233-GCST90302075	ieu-a-1126	Breast cancer (Combined Oncoarray; iCOGS; GWAS meta analysis) || id:ieu-a-1126	Serum total cholesterol levels	Inverse variance weighted (multiplicative random effects)	76	0.0270045	0.0195602	0.167408	-0.0113335	0.0653425	1.02737	0.98873	1.06752	0.32505
ebi-cfb233-GCST90302075	ieu-a-1126	Breast cancer (Combined Oncoarray; iCOGS; GWAS meta analysis) || id:ieu-a-1126	Serum total cholesterol levels	MR Egger	76	0.0170654	0.0300193	0.57143	-0.0417725	0.0759033	1.01721	0.959088	1.07886	0.797265
ebi-cfb233-GCST90302075	ieu-a-1126	Breast cancer (Combined Oncoarray; iCOGS; GWAS meta analysis) || id:ieu-a-1126	Serum total cholesterol levels	Weighted median	76	0.0480062	0.0244281	0.0493906	0.000127132	0.0958852	1.04918	1.00013	1.10063	0.117429
ebi-cfb233-GCST90302075	ieu-a-1126	Breast cancer (Combined Oncoarray; iCOGS; GWAS meta analysis) || id:ieu-a-1126	Serum total cholesterol levels	Weighted mode	76	0.0336727	0.0212241	0.116827	-0.00792661	0.075272	1.03425	0.992105	1.07818	0.249731
ebi-cfb233-GCST90302076	ieu-a-1126	Breast cancer (Combined Oncoarray; iCOGS; GWAS meta analysis) || id:ieu-a-1126	Serum total triglyceride levels	Inverse variance weighted (multiplicative random effects)	66	-0.0522425	0.0262171	0.046296	-0.103628	-0.000856902	0.949099	0.901561	0.999143	0.131548
ebi-cfb233-GCST90302076	ieu-a-1126	Breast cancer (Combined Oncoarray; iCOGS; GWAS meta analysis) || id:ieu-a-1126	Serum total triglyceride levels	MR Egger	66	-0.121721	0.0412816	0.00445291	-0.202633	-0.0408089	0.885396	0.816578	0.960013	0.13826
ebi-cfb233-GCST90302076	ieu-a-1126	Breast cancer (Combined Oncoarray; iCOGS; GWAS meta analysis) || id:ieu-a-1126	Serum total triglyceride levels	Weighted median	66	-0.0772406	0.0271167	0.00439327	-0.130389	-0.0240918	0.925667	0.877754	0.976196	0.0152781
ebi-cfb233-GCST90302076	ieu-a-1126	Breast cancer (Combined Oncoarray; iCOGS; GWAS meta analysis) || id:ieu-a-1126	Serum total triglyceride levels	Weighted mode	66	-0.0845669	0.0233598	0.000576957	-0.130352	-0.0387816	0.91891	0.877786	0.961961	0.00336077
ebi-cfb233-GCST90302077	ieu-a-1126	Breast cancer (Combined Oncoarray; iCOGS; GWAS meta analysis) || id:ieu-a-1126	Saturated fatty acids	Inverse variance weighted (multiplicative random effects)	55	-0.0126208	0.0297443	0.671341	-0.0709196	0.0456781	0.987459	0.931537	1.04674	0.802166
ebi-cfb233-GCST90302077	ieu-a-1126	Breast cancer (Combined Oncoarray; iCOGS; GWAS meta analysis) || id:ieu-a-1126	Saturated fatty acids	MR Egger	55	-0.143249	0.0518455	0.00785698	-0.244866	-0.0416315	0.866538	0.782809	0.959223	0.13826
ebi-cfb233-GCST90302077	ieu-a-1126	Breast cancer (Combined Oncoarray; iCOGS; GWAS meta analysis) || id:ieu-a-1126	Saturated fatty acids	Weighted median	55	-0.0138032	0.0310433	0.656577	-0.074648	0.0470416	0.986292	0.92807	1.04817	0.761424
ebi-cfb233-GCST90302077	ieu-a-1126	Breast cancer (Combined Oncoarray; iCOGS; GWAS meta analysis) || id:ieu-a-1126	Saturated fatty acids	Weighted mode	55	-0.0582539	0.0299868	0.05728	-0.117028	0.00052017	0.94341	0.88956	1.00052	0.136186
ebi-cfb233-GCST90302078	ieu-a-1126	Breast cancer (Combined Oncoarray; iCOGS; GWAS meta analysis) || id:ieu-a-1126	Ratio of saturated fatty acids to total fatty acids	Inverse variance weighted	17	0.0659761	0.0513708	0.199033	-0.0347106	0.166663	1.0682	0.965885	1.18136	0.364616
ebi-cfb233-GCST90302078	ieu-a-1126	Breast cancer (Combined Oncoarray; iCOGS; GWAS meta analysis) || id:ieu-a-1126	Ratio of saturated fatty acids to total fatty acids	MR Egger	17	0.34933	0.099653	0.0031876	0.15401	0.54465	1.41812	1.1665	1.724	0.13826
ebi-cfb233-GCST90302078	ieu-a-1126	Breast cancer (Combined Oncoarray; iCOGS; GWAS meta analysis) || id:ieu-a-1126	Ratio of saturated fatty acids to total fatty acids	Weighted median	17	0.100642	0.0558583	0.071586	-0.00884003	0.210125	1.10588	0.991199	1.23383	0.15444
ebi-cfb233-GCST90302078	ieu-a-1126	Breast cancer (Combined Oncoarray; iCOGS; GWAS meta analysis) || id:ieu-a-1126	Ratio of saturated fatty acids to total fatty acids	Weighted mode	17	0.0963123	0.0653065	0.159679	-0.0316884	0.224313	1.1011	0.968808	1.25146	0.292954
ebi-cfb233-GCST90302079	ieu-a-1126	Breast cancer (Combined Oncoarray; iCOGS; GWAS meta analysis) || id:ieu-a-1126	Total cholesterol levels in small HDL	Inverse variance weighted (multiplicative random effects)	34	-0.020668	0.0389853	0.596008	-0.0970792	0.0557431	0.979544	0.907484	1.05733	0.758852
ebi-cfb233-GCST90302079	ieu-a-1126	Breast cancer (Combined Oncoarray; iCOGS; GWAS meta analysis) || id:ieu-a-1126	Total cholesterol levels in small HDL	MR Egger	34	-0.0279426	0.0593525	0.640984	-0.144273	0.0883882	0.972444	0.865651	1.09241	0.848575
ebi-cfb233-GCST90302079	ieu-a-1126	Breast cancer (Combined Oncoarray; iCOGS; GWAS meta analysis) || id:ieu-a-1126	Total cholesterol levels in small HDL	Weighted median	34	-0.00600581	0.0391992	0.878231	-0.0828363	0.0708247	0.994012	0.920502	1.07339	0.968618
ebi-cfb233-GCST90302079	ieu-a-1126	Breast cancer (Combined Oncoarray; iCOGS; GWAS meta analysis) || id:ieu-a-1126	Total cholesterol levels in small HDL	Weighted mode	34	-0.0127487	0.0337411	0.707968	-0.0788812	0.0533837	0.987332	0.92415	1.05483	0.757539
ebi-cfb233-GCST90302080	ieu-a-1126	Breast cancer (Combined Oncoarray; iCOGS; GWAS meta analysis) || id:ieu-a-1126	Total cholesterol to total lipids ratio in small HDL	Inverse variance weighted (multiplicative random effects)	69	0.0412433	0.0258487	0.110585	-0.00942006	0.0919067	1.04211	0.990624	1.09626	0.234239
ebi-cfb233-GCST90302080	ieu-a-1126	Breast cancer (Combined Oncoarray; iCOGS; GWAS meta analysis) || id:ieu-a-1126	Total cholesterol to total lipids ratio in small HDL	MR Egger	69	0.0339148	0.0373669	0.367334	-0.0393243	0.107154	1.0345	0.961439	1.11311	0.633991
ebi-cfb233-GCST90302080	ieu-a-1126	Breast cancer (Combined Oncoarray; iCOGS; GWAS meta analysis) || id:ieu-a-1126	Total cholesterol to total lipids ratio in small HDL	Weighted median	69	0.0489566	0.029249	0.094172	-0.00837137	0.106285	1.05017	0.991664	1.11214	0.194178
ebi-cfb233-GCST90302080	ieu-a-1126	Breast cancer (Combined Oncoarray; iCOGS; GWAS meta analysis) || id:ieu-a-1126	Total cholesterol to total lipids ratio in small HDL	Weighted mode	69	0.0321839	0.024736	0.197618	-0.0162987	0.0806665	1.03271	0.983833	1.08401	0.337841
ebi-cfb233-GCST90302081	ieu-a-1126	Breast cancer (Combined Oncoarray; iCOGS; GWAS meta analysis) || id:ieu-a-1126	Cholesterol esters in small HDL	Inverse variance weighted (multiplicative random effects)	42	0.000297436	0.0364245	0.993485	-0.0710947	0.0716895	1.0003	0.931374	1.07432	0.995934
ebi-cfb233-GCST90302081	ieu-a-1126	Breast cancer (Combined Oncoarray; iCOGS; GWAS meta analysis) || id:ieu-a-1126	Cholesterol esters in small HDL	MR Egger	42	-0.0264854	0.0518233	0.61211	-0.128059	0.0750882	0.973862	0.879801	1.07798	0.820399
ebi-cfb233-GCST90302081	ieu-a-1126	Breast cancer (Combined Oncoarray; iCOGS; GWAS meta analysis) || id:ieu-a-1126	Cholesterol esters in small HDL	Weighted median	42	-0.00288086	0.028458	0.919366	-0.0586585	0.0528968	0.997123	0.943029	1.05432	0.968618
ebi-cfb233-GCST90302081	ieu-a-1126	Breast cancer (Combined Oncoarray; iCOGS; GWAS meta analysis) || id:ieu-a-1126	Cholesterol esters in small HDL	Weighted mode	42	-0.00516014	0.0274059	0.851582	-0.0588757	0.0485554	0.994853	0.942824	1.04975	0.885797
ebi-cfb233-GCST90302082	ieu-a-1126	Breast cancer (Combined Oncoarray; iCOGS; GWAS meta analysis) || id:ieu-a-1126	Cholesteryl esters to total lipids ratio in small HDL	Inverse variance weighted (multiplicative random effects)	65	0.0344693	0.025658	0.179139	-0.0158205	0.0847591	1.03507	0.984304	1.08845	0.337019
ebi-cfb233-GCST90302082	ieu-a-1126	Breast cancer (Combined Oncoarray; iCOGS; GWAS meta analysis) || id:ieu-a-1126	Cholesteryl esters to total lipids ratio in small HDL	MR Egger	65	0.0326606	0.0365562	0.375025	-0.0389896	0.104311	1.0332	0.961761	1.10995	0.638354
ebi-cfb233-GCST90302082	ieu-a-1126	Breast cancer (Combined Oncoarray; iCOGS; GWAS meta analysis) || id:ieu-a-1126	Cholesteryl esters to total lipids ratio in small HDL	Weighted median	65	0.051325	0.0291524	0.0783103	-0.0058137	0.108464	1.05266	0.994203	1.11456	0.164381
ebi-cfb233-GCST90302082	ieu-a-1126	Breast cancer (Combined Oncoarray; iCOGS; GWAS meta analysis) || id:ieu-a-1126	Cholesteryl esters to total lipids ratio in small HDL	Weighted mode	65	0.0297357	0.0243145	0.225829	-0.0179208	0.0773922	1.03018	0.982239	1.08047	0.348878
ebi-cfb233-GCST90302083	ieu-a-1126	Breast cancer (Combined Oncoarray; iCOGS; GWAS meta analysis) || id:ieu-a-1126	Free cholesterol in small HDL	Inverse variance weighted (multiplicative random effects)	34	-0.0705033	0.0341713	0.0390905	-0.137479	-0.00352761	0.931925	0.871553	0.996479	0.116517
ebi-cfb233-GCST90302083	ieu-a-1126	Breast cancer (Combined Oncoarray; iCOGS; GWAS meta analysis) || id:ieu-a-1126	Free cholesterol in small HDL	MR Egger	34	-0.0700521	0.0542124	0.205549	-0.176308	0.0362042	0.932345	0.838359	1.03687	0.447598
ebi-cfb233-GCST90302083	ieu-a-1126	Breast cancer (Combined Oncoarray; iCOGS; GWAS meta analysis) || id:ieu-a-1126	Free cholesterol in small HDL	Weighted median	34	-0.0766483	0.0363795	0.0351255	-0.147952	-0.00534448	0.926216	0.862472	0.99467	0.0889591
ebi-cfb233-GCST90302083	ieu-a-1126	Breast cancer (Combined Oncoarray; iCOGS; GWAS meta analysis) || id:ieu-a-1126	Free cholesterol in small HDL	Weighted mode	34	-0.0785495	0.0304975	0.0146738	-0.138325	-0.0187744	0.924456	0.870816	0.981401	0.0432784
ebi-cfb233-GCST90302084	ieu-a-1126	Breast cancer (Combined Oncoarray; iCOGS; GWAS meta analysis) || id:ieu-a-1126	Free cholesterol to total lipids ratio in small HDL	Inverse variance weighted (multiplicative random effects)	40	0.0130783	0.0273616	0.632664	-0.0405505	0.0667071	1.01316	0.960261	1.06898	0.786814
ebi-cfb233-GCST90302084	ieu-a-1126	Breast cancer (Combined Oncoarray; iCOGS; GWAS meta analysis) || id:ieu-a-1126	Free cholesterol to total lipids ratio in small HDL	MR Egger	40	-0.0171616	0.038272	0.656402	-0.0921747	0.0578514	0.982985	0.911946	1.05956	0.854422
ebi-cfb233-GCST90302084	ieu-a-1126	Breast cancer (Combined Oncoarray; iCOGS; GWAS meta analysis) || id:ieu-a-1126	Free cholesterol to total lipids ratio in small HDL	Weighted median	40	0.00300243	0.0260456	0.908226	-0.0480469	0.0540517	1.00301	0.953089	1.05554	0.968618
ebi-cfb233-GCST90302084	ieu-a-1126	Breast cancer (Combined Oncoarray; iCOGS; GWAS meta analysis) || id:ieu-a-1126	Free cholesterol to total lipids ratio in small HDL	Weighted mode	40	-0.00450187	0.0230997	0.846492	-0.0497773	0.0407735	0.995508	0.951441	1.04162	0.884451
ebi-cfb233-GCST90302085	ieu-a-1126	Breast cancer (Combined Oncoarray; iCOGS; GWAS meta analysis) || id:ieu-a-1126	Total lipids in small HDL	Inverse variance weighted (multiplicative random effects)	25	-0.0745952	0.0382301	0.0510311	-0.149526	0.000335725	0.928119	0.861116	1.00034	0.139885
ebi-cfb233-GCST90302085	ieu-a-1126	Breast cancer (Combined Oncoarray; iCOGS; GWAS meta analysis) || id:ieu-a-1126	Total lipids in small HDL	MR Egger	25	-0.103882	0.0654005	0.12585	-0.232067	0.0243032	0.901332	0.792893	1.0246	0.322233
ebi-cfb233-GCST90302085	ieu-a-1126	Breast cancer (Combined Oncoarray; iCOGS; GWAS meta analysis) || id:ieu-a-1126	Total lipids in small HDL	Weighted median	25	-0.0831759	0.0387301	0.0317474	-0.159087	-0.00726487	0.920189	0.852922	0.992761	0.0821905
ebi-cfb233-GCST90302085	ieu-a-1126	Breast cancer (Combined Oncoarray; iCOGS; GWAS meta analysis) || id:ieu-a-1126	Total lipids in small HDL	Weighted mode	25	-0.0880882	0.0391725	0.0339807	-0.164866	-0.0113101	0.91568	0.848007	0.988754	0.0899716
ebi-cfb233-GCST90302086	ieu-a-1126	Breast cancer (Combined Oncoarray; iCOGS; GWAS meta analysis) || id:ieu-a-1126	Concentration of small HDL particles	Inverse variance weighted (multiplicative random effects)	26	-0.074836	0.0360072	0.0376758	-0.14541	-0.00426197	0.927896	0.864668	0.995747	0.114006
ebi-cfb233-GCST90302086	ieu-a-1126	Breast cancer (Combined Oncoarray; iCOGS; GWAS meta analysis) || id:ieu-a-1126	Concentration of small HDL particles	MR Egger	26	-0.107138	0.0621816	0.0977534	-0.229014	0.0147378	0.898402	0.795317	1.01485	0.284707
ebi-cfb233-GCST90302086	ieu-a-1126	Breast cancer (Combined Oncoarray; iCOGS; GWAS meta analysis) || id:ieu-a-1126	Concentration of small HDL particles	Weighted median	26	-0.0804697	0.0371783	0.0304316	-0.153339	-0.00760026	0.922683	0.857839	0.992429	0.0796691
ebi-cfb233-GCST90302086	ieu-a-1126	Breast cancer (Combined Oncoarray; iCOGS; GWAS meta analysis) || id:ieu-a-1126	Concentration of small HDL particles	Weighted mode	26	-0.0843385	0.037036	0.0315927	-0.156929	-0.0117479	0.91912	0.854765	0.988321	0.0848289
ebi-cfb233-GCST90302087	ieu-a-1126	Breast cancer (Combined Oncoarray; iCOGS; GWAS meta analysis) || id:ieu-a-1126	Phospholipids in small HDL	Inverse variance weighted (multiplicative random effects)	44	-0.0542113	0.0284578	0.0567839	-0.109989	0.00156602	0.947232	0.895844	1.00157	0.147007
ebi-cfb233-GCST90302087	ieu-a-1126	Breast cancer (Combined Oncoarray; iCOGS; GWAS meta analysis) || id:ieu-a-1126	Phospholipids in small HDL	MR Egger	44	-0.0474421	0.0452858	0.300807	-0.136202	0.041318	0.953666	0.872666	1.04218	0.569821
ebi-cfb233-GCST90302087	ieu-a-1126	Breast cancer (Combined Oncoarray; iCOGS; GWAS meta analysis) || id:ieu-a-1126	Phospholipids in small HDL	Weighted median	44	-0.0883241	0.0310947	0.00450448	-0.14927	-0.0273785	0.915464	0.861337	0.972993	0.0154345
ebi-cfb233-GCST90302087	ieu-a-1126	Breast cancer (Combined Oncoarray; iCOGS; GWAS meta analysis) || id:ieu-a-1126	Phospholipids in small HDL	Weighted mode	44	-0.0556006	0.0267352	0.0435516	-0.108001	-0.00319962	0.945917	0.897626	0.996805	0.110299
ebi-cfb233-GCST90302088	ieu-a-1126	Breast cancer (Combined Oncoarray; iCOGS; GWAS meta analysis) || id:ieu-a-1126	Phospholipids to total lipids ratio in small HDL	Inverse variance weighted (multiplicative random effects)	66	-0.0133395	0.0226553	0.555993	-0.0577438	0.0310648	0.986749	0.943892	1.03155	0.738549
ebi-cfb233-GCST90302088	ieu-a-1126	Breast cancer (Combined Oncoarray; iCOGS; GWAS meta analysis) || id:ieu-a-1126	Phospholipids to total lipids ratio in small HDL	MR Egger	66	-0.0120496	0.0325703	0.712637	-0.0758874	0.0517882	0.988023	0.926921	1.05315	0.878898
ebi-cfb233-GCST90302088	ieu-a-1126	Breast cancer (Combined Oncoarray; iCOGS; GWAS meta analysis) || id:ieu-a-1126	Phospholipids to total lipids ratio in small HDL	Weighted median	66	-0.0434767	0.0277783	0.117552	-0.0979223	0.0109688	0.957455	0.906719	1.01103	0.220312
ebi-cfb233-GCST90302088	ieu-a-1126	Breast cancer (Combined Oncoarray; iCOGS; GWAS meta analysis) || id:ieu-a-1126	Phospholipids to total lipids ratio in small HDL	Weighted mode	66	-0.0215422	0.0239336	0.371398	-0.068452	0.0253676	0.978688	0.933838	1.02569	0.460297
ebi-cfb233-GCST90302089	ieu-a-1126	Breast cancer (Combined Oncoarray; iCOGS; GWAS meta analysis) || id:ieu-a-1126	Triglycerides in small HDL	Inverse variance weighted (multiplicative random effects)	62	-0.0835523	0.022684	0.000230218	-0.128013	-0.0390917	0.919843	0.879842	0.961663	0.00645357
ebi-cfb233-GCST90302089	ieu-a-1126	Breast cancer (Combined Oncoarray; iCOGS; GWAS meta analysis) || id:ieu-a-1126	Triglycerides in small HDL	MR Egger	62	-0.0685028	0.0380156	0.0765748	-0.143013	0.00600775	0.933791	0.866743	1.00603	0.248043
ebi-cfb233-GCST90302089	ieu-a-1126	Breast cancer (Combined Oncoarray; iCOGS; GWAS meta analysis) || id:ieu-a-1126	Triglycerides in small HDL	Weighted median	62	-0.0819924	0.0252372	0.00115863	-0.131457	-0.0325275	0.921279	0.876817	0.967996	0.00789781
ebi-cfb233-GCST90302089	ieu-a-1126	Breast cancer (Combined Oncoarray; iCOGS; GWAS meta analysis) || id:ieu-a-1126	Triglycerides in small HDL	Weighted mode	62	-0.0817408	0.0228808	0.000697667	-0.126587	-0.0368944	0.921511	0.881097	0.963778	0.00369446
ebi-cfb233-GCST90302090	ieu-a-1126	Breast cancer (Combined Oncoarray; iCOGS; GWAS meta analysis) || id:ieu-a-1126	Triglycerides to total lipids ratio in small HDL	Inverse variance weighted (multiplicative random effects)	62	-0.0816283	0.025307	0.00125745	-0.13123	-0.0320265	0.921614	0.877016	0.968481	0.0122077
ebi-cfb233-GCST90302090	ieu-a-1126	Breast cancer (Combined Oncoarray; iCOGS; GWAS meta analysis) || id:ieu-a-1126	Triglycerides to total lipids ratio in small HDL	MR Egger	62	-0.0612639	0.0414506	0.144639	-0.142507	0.0199793	0.940575	0.867181	1.02018	0.354746
ebi-cfb233-GCST90302090	ieu-a-1126	Breast cancer (Combined Oncoarray; iCOGS; GWAS meta analysis) || id:ieu-a-1126	Triglycerides to total lipids ratio in small HDL	Weighted median	62	-0.0828878	0.0264634	0.00173523	-0.134756	-0.0310195	0.920454	0.873929	0.969457	0.0093054
ebi-cfb233-GCST90302090	ieu-a-1126	Breast cancer (Combined Oncoarray; iCOGS; GWAS meta analysis) || id:ieu-a-1126	Triglycerides to total lipids ratio in small HDL	Weighted mode	62	-0.0781443	0.0250124	0.00272755	-0.127169	-0.0291201	0.924831	0.880585	0.9713	0.0104183
ebi-cfb233-GCST90302091	ieu-a-1126	Breast cancer (Combined Oncoarray; iCOGS; GWAS meta analysis) || id:ieu-a-1126	Total Cholesterol in small LDL	Inverse variance weighted (multiplicative random effects)	77	0.00625499	0.0197441	0.751393	-0.0324434	0.0449534	1.00627	0.968077	1.04598	0.82743
ebi-cfb233-GCST90302091	ieu-a-1126	Breast cancer (Combined Oncoarray; iCOGS; GWAS meta analysis) || id:ieu-a-1126	Total Cholesterol in small LDL	MR Egger	77	0.00748615	0.0272455	0.784251	-0.045915	0.0608873	1.00751	0.955123	1.06278	0.913593
ebi-cfb233-GCST90302091	ieu-a-1126	Breast cancer (Combined Oncoarray; iCOGS; GWAS meta analysis) || id:ieu-a-1126	Total Cholesterol in small LDL	Weighted median	77	0.0275464	0.0233268	0.237646	-0.0181741	0.0732669	1.02793	0.98199	1.07602	0.350452
ebi-cfb233-GCST90302091	ieu-a-1126	Breast cancer (Combined Oncoarray; iCOGS; GWAS meta analysis) || id:ieu-a-1126	Total Cholesterol in small LDL	Weighted mode	77	0.0208164	0.0194474	0.287829	-0.0173005	0.0589333	1.02103	0.982848	1.0607	0.381046
ebi-cfb233-GCST90302092	ieu-a-1126	Breast cancer (Combined Oncoarray; iCOGS; GWAS meta analysis) || id:ieu-a-1126	Total cholesterol to total lipids ratio in small LDL	Inverse variance weighted (multiplicative random effects)	66	0.027506	0.0204762	0.179169	-0.0126273	0.0676393	1.02789	0.987452	1.06998	0.337019
ebi-cfb233-GCST90302092	ieu-a-1126	Breast cancer (Combined Oncoarray; iCOGS; GWAS meta analysis) || id:ieu-a-1126	Total cholesterol to total lipids ratio in small LDL	MR Egger	66	0.0207837	0.0278646	0.458469	-0.0338309	0.0753983	1.021	0.966735	1.07831	0.701298
ebi-cfb233-GCST90302092	ieu-a-1126	Breast cancer (Combined Oncoarray; iCOGS; GWAS meta analysis) || id:ieu-a-1126	Total cholesterol to total lipids ratio in small LDL	Weighted median	66	0.0384722	0.0248242	0.121192	-0.0101831	0.0871276	1.03922	0.989869	1.09104	0.224109
ebi-cfb233-GCST90302092	ieu-a-1126	Breast cancer (Combined Oncoarray; iCOGS; GWAS meta analysis) || id:ieu-a-1126	Total cholesterol to total lipids ratio in small LDL	Weighted mode	66	0.0261311	0.019438	0.183516	-0.0119675	0.0642297	1.02648	0.988104	1.06634	0.321498
ebi-cfb233-GCST90302093	ieu-a-1126	Breast cancer (Combined Oncoarray; iCOGS; GWAS meta analysis) || id:ieu-a-1126	Cholesterol esters in small LDL	Inverse variance weighted (multiplicative random effects)	71	0.0141053	0.0187928	0.452912	-0.0227286	0.0509393	1.01421	0.977528	1.05226	0.659187
ebi-cfb233-GCST90302093	ieu-a-1126	Breast cancer (Combined Oncoarray; iCOGS; GWAS meta analysis) || id:ieu-a-1126	Cholesterol esters in small LDL	MR Egger	71	0.000268204	0.02558	0.991665	-0.0498686	0.050405	1.00027	0.951354	1.0517	0.991665
ebi-cfb233-GCST90302093	ieu-a-1126	Breast cancer (Combined Oncoarray; iCOGS; GWAS meta analysis) || id:ieu-a-1126	Cholesterol esters in small LDL	Weighted median	71	0.0347877	0.023634	0.141038	-0.0115349	0.0811103	1.0354	0.988531	1.08449	0.236416
ebi-cfb233-GCST90302093	ieu-a-1126	Breast cancer (Combined Oncoarray; iCOGS; GWAS meta analysis) || id:ieu-a-1126	Cholesterol esters in small LDL	Weighted mode	71	0.0210469	0.0187439	0.265329	-0.015691	0.0577849	1.02127	0.984431	1.05949	0.37019
ebi-cfb233-GCST90302094	ieu-a-1126	Breast cancer (Combined Oncoarray; iCOGS; GWAS meta analysis) || id:ieu-a-1126	Cholesteryl esters to total lipids ratio in small LDL	Inverse variance weighted (multiplicative random effects)	63	0.0314111	0.0217219	0.14816	-0.0111637	0.073986	1.03191	0.988898	1.07679	0.297598
ebi-cfb233-GCST90302094	ieu-a-1126	Breast cancer (Combined Oncoarray; iCOGS; GWAS meta analysis) || id:ieu-a-1126	Cholesteryl esters to total lipids ratio in small LDL	MR Egger	63	0.00631621	0.0292171	0.829567	-0.0509492	0.0635817	1.00634	0.950327	1.06565	0.933764
ebi-cfb233-GCST90302094	ieu-a-1126	Breast cancer (Combined Oncoarray; iCOGS; GWAS meta analysis) || id:ieu-a-1126	Cholesteryl esters to total lipids ratio in small LDL	Weighted median	63	0.0393158	0.0251637	0.118193	-0.010005	0.0886366	1.0401	0.990045	1.09268	0.220312
ebi-cfb233-GCST90302094	ieu-a-1126	Breast cancer (Combined Oncoarray; iCOGS; GWAS meta analysis) || id:ieu-a-1126	Cholesteryl esters to total lipids ratio in small LDL	Weighted mode	63	0.0286643	0.0193459	0.143492	-0.00925364	0.0665822	1.02908	0.990789	1.06885	0.280955
ebi-cfb233-GCST90302095	ieu-a-1126	Breast cancer (Combined Oncoarray; iCOGS; GWAS meta analysis) || id:ieu-a-1126	Free cholesterol in small LDL	Inverse variance weighted (multiplicative random effects)	73	0.00850753	0.0226946	0.707757	-0.0359739	0.0529889	1.00854	0.964665	1.05442	0.82743
ebi-cfb233-GCST90302095	ieu-a-1126	Breast cancer (Combined Oncoarray; iCOGS; GWAS meta analysis) || id:ieu-a-1126	Free cholesterol in small LDL	MR Egger	73	0.0014583	0.0326939	0.964548	-0.0626218	0.0655384	1.00146	0.939299	1.06773	0.990042
ebi-cfb233-GCST90302095	ieu-a-1126	Breast cancer (Combined Oncoarray; iCOGS; GWAS meta analysis) || id:ieu-a-1126	Free cholesterol in small LDL	Weighted median	73	0.0307348	0.0258744	0.234894	-0.019979	0.0814487	1.03121	0.980219	1.08486	0.350452
ebi-cfb233-GCST90302095	ieu-a-1126	Breast cancer (Combined Oncoarray; iCOGS; GWAS meta analysis) || id:ieu-a-1126	Free cholesterol in small LDL	Weighted mode	73	0.0237616	0.0217619	0.278521	-0.0188916	0.0664149	1.02405	0.981286	1.06867	0.379474
ebi-cfb233-GCST90302096	ieu-a-1126	Breast cancer (Combined Oncoarray; iCOGS; GWAS meta analysis) || id:ieu-a-1126	Free cholesterol to total lipids ratio in small LDL	Inverse variance weighted (multiplicative random effects)	73	-0.00730652	0.0212727	0.731246	-0.049001	0.034388	0.99272	0.95218	1.03499	0.82743
ebi-cfb233-GCST90302096	ieu-a-1126	Breast cancer (Combined Oncoarray; iCOGS; GWAS meta analysis) || id:ieu-a-1126	Free cholesterol to total lipids ratio in small LDL	MR Egger	73	0.00732057	0.0310323	0.814188	-0.0535027	0.0681439	1.00735	0.947903	1.07052	0.925394
ebi-cfb233-GCST90302096	ieu-a-1126	Breast cancer (Combined Oncoarray; iCOGS; GWAS meta analysis) || id:ieu-a-1126	Free cholesterol to total lipids ratio in small LDL	Weighted median	73	-0.0547333	0.0249762	0.0284216	-0.103687	-0.00577993	0.946738	0.901508	0.994237	0.0752527
ebi-cfb233-GCST90302096	ieu-a-1126	Breast cancer (Combined Oncoarray; iCOGS; GWAS meta analysis) || id:ieu-a-1126	Free cholesterol to total lipids ratio in small LDL	Weighted mode	73	-0.0187837	0.0218505	0.392837	-0.0616107	0.0240433	0.981392	0.940249	1.02433	0.47922
ebi-cfb233-GCST90302097	ieu-a-1126	Breast cancer (Combined Oncoarray; iCOGS; GWAS meta analysis) || id:ieu-a-1126	Total lipids in small LDL	Inverse variance weighted (multiplicative random effects)	78	0.00331768	0.0191107	0.862177	-0.0341393	0.0407746	1.00332	0.966437	1.04162	0.908992
ebi-cfb233-GCST90302097	ieu-a-1126	Breast cancer (Combined Oncoarray; iCOGS; GWAS meta analysis) || id:ieu-a-1126	Total lipids in small LDL	MR Egger	78	0.00267735	0.0274168	0.922464	-0.0510596	0.0564143	1.00268	0.950222	1.05804	0.963729
ebi-cfb233-GCST90302097	ieu-a-1126	Breast cancer (Combined Oncoarray; iCOGS; GWAS meta analysis) || id:ieu-a-1126	Total lipids in small LDL	Weighted median	78	0.0282884	0.0238887	0.236345	-0.0185335	0.0751103	1.02869	0.981637	1.078	0.350452
ebi-cfb233-GCST90302097	ieu-a-1126	Breast cancer (Combined Oncoarray; iCOGS; GWAS meta analysis) || id:ieu-a-1126	Total lipids in small LDL	Weighted mode	78	0.0225242	0.020749	0.281063	-0.0181439	0.0631923	1.02278	0.98202	1.06523	0.379474
ebi-cfb233-GCST90302098	ieu-a-1126	Breast cancer (Combined Oncoarray; iCOGS; GWAS meta analysis) || id:ieu-a-1126	Concentration of small LDL particles	Inverse variance weighted (multiplicative random effects)	79	0.00452668	0.0188589	0.810308	-0.0324368	0.0414902	1.00454	0.968084	1.04236	0.874082
ebi-cfb233-GCST90302098	ieu-a-1126	Breast cancer (Combined Oncoarray; iCOGS; GWAS meta analysis) || id:ieu-a-1126	Concentration of small LDL particles	MR Egger	79	0.00166363	0.0268441	0.950744	-0.0509509	0.0542782	1.00167	0.950325	1.05578	0.980192
ebi-cfb233-GCST90302098	ieu-a-1126	Breast cancer (Combined Oncoarray; iCOGS; GWAS meta analysis) || id:ieu-a-1126	Concentration of small LDL particles	Weighted median	79	0.0297876	0.0256026	0.244642	-0.0203934	0.0799687	1.03024	0.979813	1.08325	0.35626
ebi-cfb233-GCST90302098	ieu-a-1126	Breast cancer (Combined Oncoarray; iCOGS; GWAS meta analysis) || id:ieu-a-1126	Concentration of small LDL particles	Weighted mode	79	0.0237094	0.0201246	0.242326	-0.0157348	0.0631537	1.02399	0.984388	1.06519	0.357355
ebi-cfb233-GCST90302099	ieu-a-1126	Breast cancer (Combined Oncoarray; iCOGS; GWAS meta analysis) || id:ieu-a-1126	Phospholipids in small LDL	Inverse variance weighted (multiplicative random effects)	74	0.0195537	0.0205956	0.34241	-0.0208136	0.059921	1.01975	0.979402	1.06175	0.528355
ebi-cfb233-GCST90302099	ieu-a-1126	Breast cancer (Combined Oncoarray; iCOGS; GWAS meta analysis) || id:ieu-a-1126	Phospholipids in small LDL	MR Egger	74	-0.00715315	0.0301174	0.812937	-0.0661833	0.051877	0.992872	0.935959	1.05325	0.925394
ebi-cfb233-GCST90302099	ieu-a-1126	Breast cancer (Combined Oncoarray; iCOGS; GWAS meta analysis) || id:ieu-a-1126	Phospholipids in small LDL	Weighted median	74	0.0484166	0.0253752	0.0563877	-0.00131882	0.098152	1.04961	0.998682	1.10313	0.130082
ebi-cfb233-GCST90302099	ieu-a-1126	Breast cancer (Combined Oncoarray; iCOGS; GWAS meta analysis) || id:ieu-a-1126	Phospholipids in small LDL	Weighted mode	74	0.0217399	0.0232263	0.352357	-0.0237837	0.0672635	1.02198	0.976497	1.06958	0.446192
ebi-cfb233-GCST90302100	ieu-a-1126	Breast cancer (Combined Oncoarray; iCOGS; GWAS meta analysis) || id:ieu-a-1126	Phospholipids to total lipids ratio in small LDL	Inverse variance weighted (multiplicative random effects)	71	-0.0193969	0.0197699	0.326528	-0.0581459	0.0193521	0.98079	0.943512	1.01954	0.524461
ebi-cfb233-GCST90302100	ieu-a-1126	Breast cancer (Combined Oncoarray; iCOGS; GWAS meta analysis) || id:ieu-a-1126	Phospholipids to total lipids ratio in small LDL	MR Egger	71	-0.00431612	0.027521	0.875837	-0.0582573	0.0496251	0.995693	0.943407	1.05088	0.940415
ebi-cfb233-GCST90302100	ieu-a-1126	Breast cancer (Combined Oncoarray; iCOGS; GWAS meta analysis) || id:ieu-a-1126	Phospholipids to total lipids ratio in small LDL	Weighted median	71	-0.0406821	0.0238086	0.0875048	-0.087347	0.00598289	0.960134	0.916359	1.006	0.182041
ebi-cfb233-GCST90302100	ieu-a-1126	Breast cancer (Combined Oncoarray; iCOGS; GWAS meta analysis) || id:ieu-a-1126	Phospholipids to total lipids ratio in small LDL	Weighted mode	71	-0.0267249	0.0192642	0.169756	-0.0644828	0.0110329	0.973629	0.937552	1.01109	0.306614
ebi-cfb233-GCST90302101	ieu-a-1126	Breast cancer (Combined Oncoarray; iCOGS; GWAS meta analysis) || id:ieu-a-1126	Triglycerides in small LDL	Inverse variance weighted (multiplicative random effects)	73	-0.0190772	0.023629	0.419455	-0.06539	0.0272355	0.981104	0.936702	1.02761	0.618564
ebi-cfb233-GCST90302101	ieu-a-1126	Breast cancer (Combined Oncoarray; iCOGS; GWAS meta analysis) || id:ieu-a-1126	Triglycerides in small LDL	MR Egger	73	-0.0698866	0.0384132	0.0730756	-0.145176	0.00540316	0.9325	0.86487	1.00542	0.248043
ebi-cfb233-GCST90302101	ieu-a-1126	Breast cancer (Combined Oncoarray; iCOGS; GWAS meta analysis) || id:ieu-a-1126	Triglycerides in small LDL	Weighted median	73	-0.00309878	0.0288541	0.914476	-0.0596528	0.0534553	0.996906	0.942092	1.05491	0.968618
ebi-cfb233-GCST90302101	ieu-a-1126	Breast cancer (Combined Oncoarray; iCOGS; GWAS meta analysis) || id:ieu-a-1126	Triglycerides in small LDL	Weighted mode	73	-0.0189896	0.0248105	0.446545	-0.0676182	0.0296391	0.98119	0.934617	1.03008	0.536314
ebi-cfb233-GCST90302102	ieu-a-1126	Breast cancer (Combined Oncoarray; iCOGS; GWAS meta analysis) || id:ieu-a-1126	Triglycerides to total lipids ratio in small LDL	Inverse variance weighted (multiplicative random effects)	42	-0.0204799	0.0214782	0.340328	-0.0625772	0.0216175	0.979728	0.939341	1.02185	0.528355
ebi-cfb233-GCST90302102	ieu-a-1126	Breast cancer (Combined Oncoarray; iCOGS; GWAS meta analysis) || id:ieu-a-1126	Triglycerides to total lipids ratio in small LDL	MR Egger	42	-0.000823822	0.0313839	0.979189	-0.0623362	0.0606885	0.999177	0.939567	1.06257	0.990447
ebi-cfb233-GCST90302102	ieu-a-1126	Breast cancer (Combined Oncoarray; iCOGS; GWAS meta analysis) || id:ieu-a-1126	Triglycerides to total lipids ratio in small LDL	Weighted median	42	0.0046879	0.0239502	0.844817	-0.0422544	0.0516303	1.0047	0.958626	1.05299	0.954876
ebi-cfb233-GCST90302102	ieu-a-1126	Breast cancer (Combined Oncoarray; iCOGS; GWAS meta analysis) || id:ieu-a-1126	Triglycerides to total lipids ratio in small LDL	Weighted mode	42	-0.00295947	0.0213658	0.890512	-0.0448365	0.0389176	0.997045	0.956154	1.03968	0.918095
ebi-cfb233-GCST90302103	ieu-a-1126	Breast cancer (Combined Oncoarray; iCOGS; GWAS meta analysis) || id:ieu-a-1126	Sphingomyelins levels	Inverse variance weighted (multiplicative random effects)	65	0.0476727	0.0261674	0.0684797	-0.00361537	0.0989608	1.04883	0.996391	1.10402	0.164493
ebi-cfb233-GCST90302103	ieu-a-1126	Breast cancer (Combined Oncoarray; iCOGS; GWAS meta analysis) || id:ieu-a-1126	Sphingomyelins levels	MR Egger	65	0.0448191	0.0441233	0.313625	-0.0416626	0.131301	1.04584	0.959193	1.14031	0.584596
ebi-cfb233-GCST90302103	ieu-a-1126	Breast cancer (Combined Oncoarray; iCOGS; GWAS meta analysis) || id:ieu-a-1126	Sphingomyelins levels	Weighted median	65	0.0504227	0.0283126	0.0749235	-0.00506987	0.105915	1.05172	0.994943	1.11173	0.158702
ebi-cfb233-GCST90302103	ieu-a-1126	Breast cancer (Combined Oncoarray; iCOGS; GWAS meta analysis) || id:ieu-a-1126	Sphingomyelins levels	Weighted mode	65	0.0418003	0.0273239	0.130992	-0.0117545	0.0953551	1.04269	0.988314	1.10005	0.265402
ebi-cfb233-GCST90302104	ieu-a-1126	Breast cancer (Combined Oncoarray; iCOGS; GWAS meta analysis) || id:ieu-a-1126	Total cholesterol in small VLDL	Inverse variance weighted (multiplicative random effects)	74	-0.0452987	0.0244328	0.0637369	-0.093187	0.00258949	0.955712	0.911023	1.00259	0.159291
ebi-cfb233-GCST90302104	ieu-a-1126	Breast cancer (Combined Oncoarray; iCOGS; GWAS meta analysis) || id:ieu-a-1126	Total cholesterol in small VLDL	MR Egger	74	-0.0745783	0.0419909	0.0799488	-0.156881	0.007724	0.928135	0.854806	1.00775	0.24825
ebi-cfb233-GCST90302104	ieu-a-1126	Breast cancer (Combined Oncoarray; iCOGS; GWAS meta analysis) || id:ieu-a-1126	Total cholesterol in small VLDL	Weighted median	74	-0.0976757	0.0284509	0.000596651	-0.153439	-0.0419119	0.906943	0.857753	0.958954	0.00671472
ebi-cfb233-GCST90302104	ieu-a-1126	Breast cancer (Combined Oncoarray; iCOGS; GWAS meta analysis) || id:ieu-a-1126	Total cholesterol in small VLDL	Weighted mode	74	-0.0955871	0.029068	0.00155199	-0.15256	-0.0386139	0.908839	0.858507	0.962122	0.00695412
ebi-cfb233-GCST90302105	ieu-a-1126	Breast cancer (Combined Oncoarray; iCOGS; GWAS meta analysis) || id:ieu-a-1126	Total cholesterol to total lipids ratio in small VLDL	Inverse variance weighted (multiplicative random effects)	50	0.0379358	0.0277083	0.170965	-0.0163726	0.0922442	1.03866	0.983761	1.09663	0.329213
ebi-cfb233-GCST90302105	ieu-a-1126	Breast cancer (Combined Oncoarray; iCOGS; GWAS meta analysis) || id:ieu-a-1126	Total cholesterol to total lipids ratio in small VLDL	MR Egger	50	0.0737964	0.0415862	0.0823161	-0.00771261	0.155305	1.07659	0.992317	1.16801	0.249086
ebi-cfb233-GCST90302105	ieu-a-1126	Breast cancer (Combined Oncoarray; iCOGS; GWAS meta analysis) || id:ieu-a-1126	Total cholesterol to total lipids ratio in small VLDL	Weighted median	50	0.0415584	0.0271358	0.125646	-0.0116277	0.0947445	1.04243	0.98844	1.09938	0.225196
ebi-cfb233-GCST90302105	ieu-a-1126	Breast cancer (Combined Oncoarray; iCOGS; GWAS meta analysis) || id:ieu-a-1126	Total cholesterol to total lipids ratio in small VLDL	Weighted mode	50	0.0575756	0.025137	0.0263358	0.00830719	0.106844	1.05927	1.00834	1.11276	0.0730506
ebi-cfb233-GCST90302106	ieu-a-1126	Breast cancer (Combined Oncoarray; iCOGS; GWAS meta analysis) || id:ieu-a-1126	Cholesterol esters in small VLDL	Inverse variance weighted (multiplicative random effects)	69	-0.0234728	0.0245493	0.338995	-0.0715894	0.0246437	0.9768	0.930913	1.02495	0.528355
ebi-cfb233-GCST90302106	ieu-a-1126	Breast cancer (Combined Oncoarray; iCOGS; GWAS meta analysis) || id:ieu-a-1126	Cholesterol esters in small VLDL	MR Egger	69	-0.0323789	0.0414099	0.437021	-0.113542	0.0487846	0.96814	0.892666	1.04999	0.697438
ebi-cfb233-GCST90302106	ieu-a-1126	Breast cancer (Combined Oncoarray; iCOGS; GWAS meta analysis) || id:ieu-a-1126	Cholesterol esters in small VLDL	Weighted median	69	-0.0283477	0.0298682	0.342574	-0.0868894	0.0301941	0.97205	0.916778	1.03065	0.458574
ebi-cfb233-GCST90302106	ieu-a-1126	Breast cancer (Combined Oncoarray; iCOGS; GWAS meta analysis) || id:ieu-a-1126	Cholesterol esters in small VLDL	Weighted mode	69	-0.0522845	0.0315142	0.101706	-0.114052	0.00948341	0.949059	0.892211	1.00953	0.22735
ebi-cfb233-GCST90302107	ieu-a-1126	Breast cancer (Combined Oncoarray; iCOGS; GWAS meta analysis) || id:ieu-a-1126	Cholesteryl esters to total lipids ratio in small VLDL	Inverse variance weighted (multiplicative random effects)	46	0.0456111	0.0283326	0.107432	-0.00992082	0.101143	1.04667	0.990128	1.10643	0.231182
ebi-cfb233-GCST90302107	ieu-a-1126	Breast cancer (Combined Oncoarray; iCOGS; GWAS meta analysis) || id:ieu-a-1126	Cholesteryl esters to total lipids ratio in small VLDL	MR Egger	46	0.055356	0.0426561	0.201143	-0.02825	0.138962	1.05692	0.972145	1.14908	0.442136
ebi-cfb233-GCST90302107	ieu-a-1126	Breast cancer (Combined Oncoarray; iCOGS; GWAS meta analysis) || id:ieu-a-1126	Cholesteryl esters to total lipids ratio in small VLDL	Weighted median	46	0.0291328	0.0283425	0.304004	-0.0264185	0.0846841	1.02956	0.973927	1.08837	0.426704
ebi-cfb233-GCST90302107	ieu-a-1126	Breast cancer (Combined Oncoarray; iCOGS; GWAS meta analysis) || id:ieu-a-1126	Cholesteryl esters to total lipids ratio in small VLDL	Weighted mode	46	0.0549392	0.0234396	0.023561	0.00899765	0.100881	1.05648	1.00904	1.10614	0.0677743
ebi-cfb233-GCST90302108	ieu-a-1126	Breast cancer (Combined Oncoarray; iCOGS; GWAS meta analysis) || id:ieu-a-1126	Free cholesterol in small VLDL	Inverse variance weighted (multiplicative random effects)	75	-0.0505247	0.0250548	0.0437412	-0.0996321	-0.00141717	0.95073	0.90517	0.998584	0.125823
ebi-cfb233-GCST90302108	ieu-a-1126	Breast cancer (Combined Oncoarray; iCOGS; GWAS meta analysis) || id:ieu-a-1126	Free cholesterol in small VLDL	MR Egger	75	-0.109439	0.0403359	0.00830745	-0.188498	-0.0303807	0.896337	0.828203	0.970076	0.13826
ebi-cfb233-GCST90302108	ieu-a-1126	Breast cancer (Combined Oncoarray; iCOGS; GWAS meta analysis) || id:ieu-a-1126	Free cholesterol in small VLDL	Weighted median	75	-0.0786356	0.0264724	0.0029734	-0.130522	-0.0267497	0.924377	0.877638	0.973605	0.0121544
ebi-cfb233-GCST90302108	ieu-a-1126	Breast cancer (Combined Oncoarray; iCOGS; GWAS meta analysis) || id:ieu-a-1126	Free cholesterol in small VLDL	Weighted mode	75	-0.0776095	0.0241174	0.00191683	-0.12488	-0.0303393	0.925326	0.882603	0.970116	0.00797537
ebi-cfb233-GCST90302109	ieu-a-1126	Breast cancer (Combined Oncoarray; iCOGS; GWAS meta analysis) || id:ieu-a-1126	Free cholesterol to total lipids ratio in small VLDL	Inverse variance weighted (multiplicative random effects)	37	0.0364256	0.0271279	0.179358	-0.0167451	0.0895963	1.0371	0.983394	1.09373	0.337019
ebi-cfb233-GCST90302109	ieu-a-1126	Breast cancer (Combined Oncoarray; iCOGS; GWAS meta analysis) || id:ieu-a-1126	Free cholesterol to total lipids ratio in small VLDL	MR Egger	37	0.00877016	0.0396848	0.82638	-0.0690121	0.0865524	1.00881	0.933315	1.09041	0.933764
ebi-cfb233-GCST90302109	ieu-a-1126	Breast cancer (Combined Oncoarray; iCOGS; GWAS meta analysis) || id:ieu-a-1126	Free cholesterol to total lipids ratio in small VLDL	Weighted median	37	0.0154572	0.0258126	0.549291	-0.0351355	0.0660499	1.01558	0.965475	1.06828	0.656332
ebi-cfb233-GCST90302109	ieu-a-1126	Breast cancer (Combined Oncoarray; iCOGS; GWAS meta analysis) || id:ieu-a-1126	Free cholesterol to total lipids ratio in small VLDL	Weighted mode	37	0.0229246	0.0229493	0.3245	-0.0220561	0.0679053	1.02319	0.978185	1.07026	0.414481
ebi-cfb233-GCST90302110	ieu-a-1126	Breast cancer (Combined Oncoarray; iCOGS; GWAS meta analysis) || id:ieu-a-1126	Total lipids in small VLDL	Inverse variance weighted (multiplicative random effects)	71	-0.0571198	0.0238256	0.0165113	-0.103818	-0.0104216	0.944481	0.901389	0.989633	0.0611741
ebi-cfb233-GCST90302110	ieu-a-1126	Breast cancer (Combined Oncoarray; iCOGS; GWAS meta analysis) || id:ieu-a-1126	Total lipids in small VLDL	MR Egger	71	-0.120409	0.0385879	0.00263667	-0.196042	-0.0447768	0.886558	0.821978	0.956211	0.13826
ebi-cfb233-GCST90302110	ieu-a-1126	Breast cancer (Combined Oncoarray; iCOGS; GWAS meta analysis) || id:ieu-a-1126	Total lipids in small VLDL	Weighted median	71	-0.0795	0.0260486	0.00227334	-0.130555	-0.0284447	0.923578	0.877608	0.971956	0.0103226
ebi-cfb233-GCST90302110	ieu-a-1126	Breast cancer (Combined Oncoarray; iCOGS; GWAS meta analysis) || id:ieu-a-1126	Total lipids in small VLDL	Weighted mode	71	-0.0909264	0.0226558	0.000148154	-0.135332	-0.0465211	0.913085	0.873426	0.954544	0.00143833
ebi-cfb233-GCST90302111	ieu-a-1126	Breast cancer (Combined Oncoarray; iCOGS; GWAS meta analysis) || id:ieu-a-1126	Concentration of small VLDL particles	Inverse variance weighted (multiplicative random effects)	72	-0.0591782	0.0235967	0.0121452	-0.105428	-0.0129286	0.942539	0.899939	0.987155	0.0479631
ebi-cfb233-GCST90302111	ieu-a-1126	Breast cancer (Combined Oncoarray; iCOGS; GWAS meta analysis) || id:ieu-a-1126	Concentration of small VLDL particles	MR Egger	72	-0.11334	0.0379382	0.00387579	-0.187699	-0.0389812	0.892847	0.828864	0.961769	0.13826
ebi-cfb233-GCST90302111	ieu-a-1126	Breast cancer (Combined Oncoarray; iCOGS; GWAS meta analysis) || id:ieu-a-1126	Concentration of small VLDL particles	Weighted median	72	-0.0795806	0.0261457	0.00233663	-0.130826	-0.028335	0.923504	0.87737	0.972063	0.0103226
ebi-cfb233-GCST90302111	ieu-a-1126	Breast cancer (Combined Oncoarray; iCOGS; GWAS meta analysis) || id:ieu-a-1126	Concentration of small VLDL particles	Weighted mode	72	-0.0895602	0.02303	0.00022435	-0.134699	-0.0444213	0.914333	0.873979	0.956551	0.00190509
ebi-cfb233-GCST90302112	ieu-a-1126	Breast cancer (Combined Oncoarray; iCOGS; GWAS meta analysis) || id:ieu-a-1126	Phospholipids in small VLDL	Inverse variance weighted (multiplicative random effects)	74	-0.0633017	0.0237862	0.00778429	-0.109923	-0.0166809	0.93866	0.895903	0.983457	0.0348796
ebi-cfb233-GCST90302112	ieu-a-1126	Breast cancer (Combined Oncoarray; iCOGS; GWAS meta analysis) || id:ieu-a-1126	Phospholipids in small VLDL	MR Egger	74	-0.100057	0.0389937	0.0123696	-0.176485	-0.0236295	0.904786	0.838212	0.976648	0.139677
ebi-cfb233-GCST90302112	ieu-a-1126	Breast cancer (Combined Oncoarray; iCOGS; GWAS meta analysis) || id:ieu-a-1126	Phospholipids in small VLDL	Weighted median	74	-0.0765838	0.0260396	0.00327099	-0.127621	-0.0255462	0.926275	0.880187	0.974777	0.0127023
ebi-cfb233-GCST90302112	ieu-a-1126	Breast cancer (Combined Oncoarray; iCOGS; GWAS meta analysis) || id:ieu-a-1126	Phospholipids in small VLDL	Weighted mode	74	-0.0836148	0.0232111	0.000572339	-0.129109	-0.038121	0.919786	0.878879	0.962596	0.00336077
ebi-cfb233-GCST90302113	ieu-a-1126	Breast cancer (Combined Oncoarray; iCOGS; GWAS meta analysis) || id:ieu-a-1126	Phospholipids to total lipids ratio in small VLDL	Inverse variance weighted (multiplicative random effects)	51	0.0223923	0.0317483	0.480619	-0.0398343	0.0846189	1.02264	0.960949	1.0883	0.674603
ebi-cfb233-GCST90302113	ieu-a-1126	Breast cancer (Combined Oncoarray; iCOGS; GWAS meta analysis) || id:ieu-a-1126	Phospholipids to total lipids ratio in small VLDL	MR Egger	51	0.0566538	0.0601957	0.351239	-0.0613297	0.174637	1.05829	0.940513	1.19081	0.621521
ebi-cfb233-GCST90302113	ieu-a-1126	Breast cancer (Combined Oncoarray; iCOGS; GWAS meta analysis) || id:ieu-a-1126	Phospholipids to total lipids ratio in small VLDL	Weighted median	51	0.0251275	0.0349715	0.47244	-0.0434165	0.0936715	1.02545	0.957512	1.0982	0.576327
ebi-cfb233-GCST90302113	ieu-a-1126	Breast cancer (Combined Oncoarray; iCOGS; GWAS meta analysis) || id:ieu-a-1126	Phospholipids to total lipids ratio in small VLDL	Weighted mode	51	0.0435911	0.0399026	0.279876	-0.0346179	0.1218	1.04456	0.965974	1.12953	0.379474
ebi-cfb233-GCST90302114	ieu-a-1126	Breast cancer (Combined Oncoarray; iCOGS; GWAS meta analysis) || id:ieu-a-1126	Triglycerides in small VLDL	Inverse variance weighted (multiplicative random effects)	64	-0.063442	0.0245065	0.00963143	-0.111475	-0.0154094	0.938529	0.894514	0.984709	0.0400736
ebi-cfb233-GCST90302114	ieu-a-1126	Breast cancer (Combined Oncoarray; iCOGS; GWAS meta analysis) || id:ieu-a-1126	Triglycerides in small VLDL	MR Egger	64	-0.108957	0.0382626	0.00596742	-0.183951	-0.0339619	0.896769	0.831976	0.966608	0.13826
ebi-cfb233-GCST90302114	ieu-a-1126	Breast cancer (Combined Oncoarray; iCOGS; GWAS meta analysis) || id:ieu-a-1126	Triglycerides in small VLDL	Weighted median	64	-0.0813159	0.0259399	0.00171981	-0.132158	-0.0304737	0.921902	0.876203	0.969986	0.0093054
ebi-cfb233-GCST90302114	ieu-a-1126	Breast cancer (Combined Oncoarray; iCOGS; GWAS meta analysis) || id:ieu-a-1126	Triglycerides in small VLDL	Weighted mode	64	-0.0873286	0.0213921	0.00012798	-0.129257	-0.0454001	0.916376	0.878748	0.955615	0.00135542
ebi-cfb233-GCST90302115	ieu-a-1126	Breast cancer (Combined Oncoarray; iCOGS; GWAS meta analysis) || id:ieu-a-1126	Triglycerides to total lipids ratio in small VLDL	Inverse variance weighted (multiplicative random effects)	60	-0.0343753	0.0280526	0.220431	-0.0893584	0.0206079	0.966209	0.914518	1.02082	0.384112
ebi-cfb233-GCST90302115	ieu-a-1126	Breast cancer (Combined Oncoarray; iCOGS; GWAS meta analysis) || id:ieu-a-1126	Triglycerides to total lipids ratio in small VLDL	MR Egger	60	-0.0926066	0.04274	0.0343754	-0.176377	-0.00883614	0.911552	0.838302	0.991203	0.170414
ebi-cfb233-GCST90302115	ieu-a-1126	Breast cancer (Combined Oncoarray; iCOGS; GWAS meta analysis) || id:ieu-a-1126	Triglycerides to total lipids ratio in small VLDL	Weighted median	60	-0.0603184	0.0289103	0.0369428	-0.116983	-0.00365413	0.941465	0.889601	0.996353	0.091571
ebi-cfb233-GCST90302115	ieu-a-1126	Breast cancer (Combined Oncoarray; iCOGS; GWAS meta analysis) || id:ieu-a-1126	Triglycerides to total lipids ratio in small VLDL	Weighted mode	60	-0.0609243	0.0243681	0.0152126	-0.108686	-0.0131629	0.940895	0.897012	0.986923	0.0443067
ebi-cfb233-GCST90302116	ieu-a-1126	Breast cancer (Combined Oncoarray; iCOGS; GWAS meta analysis) || id:ieu-a-1126	Ratio of triglycerides to phosphoglycerides	Inverse variance weighted (multiplicative random effects)	66	-0.071261	0.0264231	0.00699834	-0.12305	-0.0194718	0.931219	0.884219	0.980717	0.0339711
ebi-cfb233-GCST90302116	ieu-a-1126	Breast cancer (Combined Oncoarray; iCOGS; GWAS meta analysis) || id:ieu-a-1126	Ratio of triglycerides to phosphoglycerides	MR Egger	66	-0.0982048	0.0428842	0.0253277	-0.182258	-0.0141517	0.906463	0.833386	0.985948	0.143936
ebi-cfb233-GCST90302116	ieu-a-1126	Breast cancer (Combined Oncoarray; iCOGS; GWAS meta analysis) || id:ieu-a-1126	Ratio of triglycerides to phosphoglycerides	Weighted median	66	-0.0956649	0.0260927	0.000246037	-0.146806	-0.0445232	0.908769	0.863461	0.956453	0.00671472
ebi-cfb233-GCST90302116	ieu-a-1126	Breast cancer (Combined Oncoarray; iCOGS; GWAS meta analysis) || id:ieu-a-1126	Ratio of triglycerides to phosphoglycerides	Weighted mode	66	-0.102223	0.0232953	4.28854e-05	-0.147882	-0.0565646	0.902828	0.862533	0.945005	0.00134183
ebi-cfb233-GCST90302117	ieu-a-1126	Breast cancer (Combined Oncoarray; iCOGS; GWAS meta analysis) || id:ieu-a-1126	Total cholines levels	Inverse variance weighted (multiplicative random effects)	59	0.039496	0.0219311	0.0717168	-0.00348899	0.082481	1.04029	0.996517	1.08598	0.1671
ebi-cfb233-GCST90302117	ieu-a-1126	Breast cancer (Combined Oncoarray; iCOGS; GWAS meta analysis) || id:ieu-a-1126	Total cholines levels	MR Egger	59	0.0213879	0.0387906	0.583536	-0.0546416	0.0974175	1.02162	0.946824	1.10232	0.806645
ebi-cfb233-GCST90302117	ieu-a-1126	Breast cancer (Combined Oncoarray; iCOGS; GWAS meta analysis) || id:ieu-a-1126	Total cholines levels	Weighted median	59	0.0264749	0.0259005	0.306696	-0.0242901	0.0772399	1.02683	0.976003	1.0803	0.427906
ebi-cfb233-GCST90302117	ieu-a-1126	Breast cancer (Combined Oncoarray; iCOGS; GWAS meta analysis) || id:ieu-a-1126	Total cholines levels	Weighted mode	59	0.0370392	0.0272995	0.180111	-0.0164678	0.0905462	1.03773	0.983667	1.09477	0.317922
ebi-cfb233-GCST90302118	ieu-a-1126	Breast cancer (Combined Oncoarray; iCOGS; GWAS meta analysis) || id:ieu-a-1126	Total fatty acids	Inverse variance weighted (multiplicative random effects)	66	-0.0148493	0.0268966	0.580887	-0.0675666	0.0378679	0.98526	0.934666	1.03859	0.758852
ebi-cfb233-GCST90302118	ieu-a-1126	Breast cancer (Combined Oncoarray; iCOGS; GWAS meta analysis) || id:ieu-a-1126	Total fatty acids	MR Egger	66	-0.11036	0.0454603	0.0180217	-0.199462	-0.0212581	0.895511	0.819171	0.978966	0.139677
ebi-cfb233-GCST90302118	ieu-a-1126	Breast cancer (Combined Oncoarray; iCOGS; GWAS meta analysis) || id:ieu-a-1126	Total fatty acids	Weighted median	66	-0.0425169	0.0281875	0.131462	-0.0977644	0.0127306	0.958374	0.906863	1.01281	0.228735
ebi-cfb233-GCST90302118	ieu-a-1126	Breast cancer (Combined Oncoarray; iCOGS; GWAS meta analysis) || id:ieu-a-1126	Total fatty acids	Weighted mode	66	-0.0584789	0.0298476	0.0543748	-0.11698	2.22925e-05	0.943198	0.889603	1.00002	0.131972
ebi-cfb233-GCST90302119	ieu-a-1126	Breast cancer (Combined Oncoarray; iCOGS; GWAS meta analysis) || id:ieu-a-1126	Total phosphoglycerides levels	Inverse variance weighted (multiplicative random effects)	60	0.0419661	0.0216295	0.0523527	-0.000427779	0.08436	1.04286	0.999572	1.08802	0.141839
ebi-cfb233-GCST90302119	ieu-a-1126	Breast cancer (Combined Oncoarray; iCOGS; GWAS meta analysis) || id:ieu-a-1126	Total phosphoglycerides levels	MR Egger	60	-0.0173073	0.0378193	0.648927	-0.091433	0.0568185	0.982842	0.912622	1.05846	0.850696
ebi-cfb233-GCST90302119	ieu-a-1126	Breast cancer (Combined Oncoarray; iCOGS; GWAS meta analysis) || id:ieu-a-1126	Total phosphoglycerides levels	Weighted median	60	0.0245409	0.0278483	0.37819	-0.0300418	0.0791236	1.02484	0.970405	1.08234	0.486842
ebi-cfb233-GCST90302119	ieu-a-1126	Breast cancer (Combined Oncoarray; iCOGS; GWAS meta analysis) || id:ieu-a-1126	Total phosphoglycerides levels	Weighted mode	60	0.027733	0.0274209	0.315964	-0.0260121	0.0814781	1.02812	0.974323	1.08489	0.408998
ebi-cfb233-GCST90302120	ieu-a-1126	Breast cancer (Combined Oncoarray; iCOGS; GWAS meta analysis) || id:ieu-a-1126	Tyrosine levels	Inverse variance weighted (multiplicative random effects)	25	0.0310974	0.053067	0.557874	-0.072914	0.135109	1.03159	0.929681	1.14466	0.738549
ebi-cfb233-GCST90302120	ieu-a-1126	Breast cancer (Combined Oncoarray; iCOGS; GWAS meta analysis) || id:ieu-a-1126	Tyrosine levels	MR Egger	25	0.114954	0.0814768	0.171663	-0.0447403	0.274649	1.12182	0.956246	1.31607	0.396014
ebi-cfb233-GCST90302120	ieu-a-1126	Breast cancer (Combined Oncoarray; iCOGS; GWAS meta analysis) || id:ieu-a-1126	Tyrosine levels	Weighted median	25	0.02164	0.0570978	0.704689	-0.0902718	0.133552	1.02188	0.913683	1.14288	0.806118
ebi-cfb233-GCST90302120	ieu-a-1126	Breast cancer (Combined Oncoarray; iCOGS; GWAS meta analysis) || id:ieu-a-1126	Tyrosine levels	Weighted mode	25	0.0583373	0.0548056	0.297721	-0.0490816	0.165756	1.06007	0.952103	1.18029	0.391916
ebi-cfb233-GCST90302121	ieu-a-1126	Breast cancer (Combined Oncoarray; iCOGS; GWAS meta analysis) || id:ieu-a-1126	Estimated degree of unsaturation	Inverse variance weighted (multiplicative random effects)	26	0.0330382	0.0289597	0.253939	-0.0237228	0.0897991	1.03359	0.976556	1.09395	0.425668
ebi-cfb233-GCST90302121	ieu-a-1126	Breast cancer (Combined Oncoarray; iCOGS; GWAS meta analysis) || id:ieu-a-1126	Estimated degree of unsaturation	MR Egger	26	0.0259266	0.0409072	0.532211	-0.0542514	0.106105	1.02627	0.947194	1.11194	0.775033
ebi-cfb233-GCST90302121	ieu-a-1126	Breast cancer (Combined Oncoarray; iCOGS; GWAS meta analysis) || id:ieu-a-1126	Estimated degree of unsaturation	Weighted median	26	0.0199726	0.0205683	0.331528	-0.0203412	0.0602864	1.02017	0.979864	1.06214	0.456449
ebi-cfb233-GCST90302121	ieu-a-1126	Breast cancer (Combined Oncoarray; iCOGS; GWAS meta analysis) || id:ieu-a-1126	Estimated degree of unsaturation	Weighted mode	26	0.0187606	0.0206085	0.37134	-0.021632	0.0591532	1.01894	0.9786	1.06094	0.460297
ebi-cfb233-GCST90302122	ieu-a-1126	Breast cancer (Combined Oncoarray; iCOGS; GWAS meta analysis) || id:ieu-a-1126	Valine levels	Inverse variance weighted (multiplicative random effects)	18	0.0197512	0.0581334	0.73404	-0.0941903	0.133693	1.01995	0.91011	1.14304	0.82743
ebi-cfb233-GCST90302122	ieu-a-1126	Breast cancer (Combined Oncoarray; iCOGS; GWAS meta analysis) || id:ieu-a-1126	Valine levels	MR Egger	18	0.0485999	0.113501	0.674221	-0.173862	0.271061	1.0498	0.840413	1.31136	0.86792
ebi-cfb233-GCST90302122	ieu-a-1126	Breast cancer (Combined Oncoarray; iCOGS; GWAS meta analysis) || id:ieu-a-1126	Valine levels	Weighted median	18	0.0749764	0.0615926	0.223492	-0.0457451	0.195698	1.07786	0.955285	1.21616	0.33941
ebi-cfb233-GCST90302122	ieu-a-1126	Breast cancer (Combined Oncoarray; iCOGS; GWAS meta analysis) || id:ieu-a-1126	Valine levels	Weighted mode	18	0.113233	0.0656002	0.102454	-0.0153429	0.24181	1.11989	0.984774	1.27355	0.22735
ebi-cfb233-GCST90302123	ieu-a-1126	Breast cancer (Combined Oncoarray; iCOGS; GWAS meta analysis) || id:ieu-a-1126	Total cholesterol levels in VLDL	Inverse variance weighted (multiplicative random effects)	72	-0.0403072	0.025089	0.108149	-0.0894817	0.00886729	0.960494	0.914405	1.00891	0.231182
ebi-cfb233-GCST90302123	ieu-a-1126	Breast cancer (Combined Oncoarray; iCOGS; GWAS meta analysis) || id:ieu-a-1126	Total cholesterol levels in VLDL	MR Egger	72	-0.100656	0.0425968	0.0209105	-0.184146	-0.0171663	0.904244	0.831815	0.98298	0.139677
ebi-cfb233-GCST90302123	ieu-a-1126	Breast cancer (Combined Oncoarray; iCOGS; GWAS meta analysis) || id:ieu-a-1126	Total cholesterol levels in VLDL	Weighted median	72	-0.0898937	0.0263864	0.000657235	-0.141611	-0.0381764	0.914028	0.867959	0.962543	0.00671472
ebi-cfb233-GCST90302123	ieu-a-1126	Breast cancer (Combined Oncoarray; iCOGS; GWAS meta analysis) || id:ieu-a-1126	Total cholesterol levels in VLDL	Weighted mode	72	-0.0937484	0.0253519	0.000424987	-0.143438	-0.0440588	0.910512	0.866374	0.956898	0.00270447
ebi-cfb233-GCST90302124	ieu-a-1126	Breast cancer (Combined Oncoarray; iCOGS; GWAS meta analysis) || id:ieu-a-1126	Mean diameter of VLDL particles	Inverse variance weighted (multiplicative random effects)	64	-0.0753524	0.0263178	0.00419423	-0.126935	-0.0237695	0.927417	0.880791	0.976511	0.0263525
ebi-cfb233-GCST90302124	ieu-a-1126	Breast cancer (Combined Oncoarray; iCOGS; GWAS meta analysis) || id:ieu-a-1126	Mean diameter of VLDL particles	MR Egger	64	-0.0766467	0.0411877	0.0674999	-0.157375	0.00408123	0.926217	0.854384	1.00409	0.238295
ebi-cfb233-GCST90302124	ieu-a-1126	Breast cancer (Combined Oncoarray; iCOGS; GWAS meta analysis) || id:ieu-a-1126	Mean diameter of VLDL particles	Weighted median	64	-0.0833946	0.0245098	0.000667724	-0.131434	-0.0353554	0.919988	0.876837	0.965262	0.00671472
ebi-cfb233-GCST90302124	ieu-a-1126	Breast cancer (Combined Oncoarray; iCOGS; GWAS meta analysis) || id:ieu-a-1126	Mean diameter of VLDL particles	Weighted mode	64	-0.0829103	0.0213594	0.000250987	-0.124775	-0.041046	0.920434	0.882696	0.959785	0.00194933
ebi-cfb233-GCST90302125	ieu-a-1126	Breast cancer (Combined Oncoarray; iCOGS; GWAS meta analysis) || id:ieu-a-1126	Triglyceride levels in VLDL	Inverse variance weighted (multiplicative random effects)	59	-0.0753069	0.024507	0.00212007	-0.123341	-0.0272732	0.927459	0.883963	0.973095	0.0154368
ebi-cfb233-GCST90302125	ieu-a-1126	Breast cancer (Combined Oncoarray; iCOGS; GWAS meta analysis) || id:ieu-a-1126	Triglyceride levels in VLDL	MR Egger	59	-0.0897934	0.0393744	0.0263363	-0.166967	-0.0126196	0.91412	0.846227	0.98746	0.146104
ebi-cfb233-GCST90302125	ieu-a-1126	Breast cancer (Combined Oncoarray; iCOGS; GWAS meta analysis) || id:ieu-a-1126	Triglyceride levels in VLDL	Weighted median	59	-0.0765032	0.0266078	0.00403745	-0.128654	-0.024352	0.92635	0.879278	0.975942	0.0146988
ebi-cfb233-GCST90302125	ieu-a-1126	Breast cancer (Combined Oncoarray; iCOGS; GWAS meta analysis) || id:ieu-a-1126	Triglyceride levels in VLDL	Weighted mode	59	-0.0900754	0.0237022	0.00034895	-0.136532	-0.043619	0.913862	0.872379	0.957319	0.00239133
ebi-cfb233-GCST90302126	ieu-a-1126	Breast cancer (Combined Oncoarray; iCOGS; GWAS meta analysis) || id:ieu-a-1126	Total cholesterol levels in very large HDL	Inverse variance weighted (multiplicative random effects)	71	0.0727724	0.0228877	0.00147509	0.0279125	0.117632	1.07549	1.02831	1.12483	0.0127974
ebi-cfb233-GCST90302126	ieu-a-1126	Breast cancer (Combined Oncoarray; iCOGS; GWAS meta analysis) || id:ieu-a-1126	Total cholesterol levels in very large HDL	MR Egger	71	0.0747635	0.0393965	0.0619175	-0.00245365	0.151981	1.07763	0.997549	1.16414	0.225418
ebi-cfb233-GCST90302126	ieu-a-1126	Breast cancer (Combined Oncoarray; iCOGS; GWAS meta analysis) || id:ieu-a-1126	Total cholesterol levels in very large HDL	Weighted median	71	0.0741154	0.0259978	0.00436052	0.0231596	0.125071	1.07693	1.02343	1.13323	0.0152781
ebi-cfb233-GCST90302126	ieu-a-1126	Breast cancer (Combined Oncoarray; iCOGS; GWAS meta analysis) || id:ieu-a-1126	Total cholesterol levels in very large HDL	Weighted mode	71	0.0657464	0.021711	0.00344243	0.0231929	0.1083	1.06796	1.02346	1.11438	0.0123398
ebi-cfb233-GCST90302127	ieu-a-1126	Breast cancer (Combined Oncoarray; iCOGS; GWAS meta analysis) || id:ieu-a-1126	Total cholesterol to total lipids ratio in very large HDL	Inverse variance weighted (multiplicative random effects)	55	-0.105033	0.028674	0.000249279	-0.161234	-0.0488318	0.900295	0.851093	0.952341	0.00645357
ebi-cfb233-GCST90302127	ieu-a-1126	Breast cancer (Combined Oncoarray; iCOGS; GWAS meta analysis) || id:ieu-a-1126	Total cholesterol to total lipids ratio in very large HDL	MR Egger	55	-0.103591	0.0502704	0.044256	-0.202121	-0.00506139	0.901594	0.816996	0.994951	0.194559
ebi-cfb233-GCST90302127	ieu-a-1126	Breast cancer (Combined Oncoarray; iCOGS; GWAS meta analysis) || id:ieu-a-1126	Total cholesterol to total lipids ratio in very large HDL	Weighted median	55	-0.0664895	0.031298	0.0336367	-0.127834	-0.00514542	0.935673	0.88	0.994868	0.0861246
ebi-cfb233-GCST90302127	ieu-a-1126	Breast cancer (Combined Oncoarray; iCOGS; GWAS meta analysis) || id:ieu-a-1126	Total cholesterol to total lipids ratio in very large HDL	Weighted mode	55	-0.0852916	0.0310506	0.00815925	-0.146151	-0.0244324	0.918244	0.864027	0.975864	0.0267761
ebi-cfb233-GCST90302128	ieu-a-1126	Breast cancer (Combined Oncoarray; iCOGS; GWAS meta analysis) || id:ieu-a-1126	Cholesterol esters in very large HDL	Inverse variance weighted (multiplicative random effects)	65	0.0650366	0.0253635	0.0103419	0.0153242	0.114749	1.0672	1.01544	1.12159	0.0422747
ebi-cfb233-GCST90302128	ieu-a-1126	Breast cancer (Combined Oncoarray; iCOGS; GWAS meta analysis) || id:ieu-a-1126	Cholesterol esters in very large HDL	MR Egger	65	0.0786984	0.0443739	0.0809744	-0.00827452	0.165671	1.08188	0.99176	1.18019	0.24825
ebi-cfb233-GCST90302128	ieu-a-1126	Breast cancer (Combined Oncoarray; iCOGS; GWAS meta analysis) || id:ieu-a-1126	Cholesterol esters in very large HDL	Weighted median	65	0.0754919	0.0261368	0.00387281	0.0242638	0.12672	1.07841	1.02456	1.1351	0.0145543
ebi-cfb233-GCST90302128	ieu-a-1126	Breast cancer (Combined Oncoarray; iCOGS; GWAS meta analysis) || id:ieu-a-1126	Cholesterol esters in very large HDL	Weighted mode	65	0.0689578	0.0235799	0.00476808	0.0227412	0.115174	1.07139	1.023	1.12207	0.0165941
ebi-cfb233-GCST90302129	ieu-a-1126	Breast cancer (Combined Oncoarray; iCOGS; GWAS meta analysis) || id:ieu-a-1126	Cholesteryl esters to total lipids ratio in very large HDL	Inverse variance weighted (multiplicative random effects)	43	-0.105954	0.0260414	4.72803e-05	-0.156995	-0.0549129	0.899466	0.854708	0.946568	0.00404728
ebi-cfb233-GCST90302129	ieu-a-1126	Breast cancer (Combined Oncoarray; iCOGS; GWAS meta analysis) || id:ieu-a-1126	Cholesteryl esters to total lipids ratio in very large HDL	MR Egger	43	-0.113543	0.0454207	0.0165201	-0.202568	-0.0245188	0.892666	0.816631	0.975779	0.139677
ebi-cfb233-GCST90302129	ieu-a-1126	Breast cancer (Combined Oncoarray; iCOGS; GWAS meta analysis) || id:ieu-a-1126	Cholesteryl esters to total lipids ratio in very large HDL	Weighted median	43	-0.0923866	0.0321206	0.00402437	-0.155343	-0.0294303	0.911753	0.856122	0.970999	0.0146988
ebi-cfb233-GCST90302129	ieu-a-1126	Breast cancer (Combined Oncoarray; iCOGS; GWAS meta analysis) || id:ieu-a-1126	Cholesteryl esters to total lipids ratio in very large HDL	Weighted mode	43	-0.0597008	0.0292209	0.0473519	-0.116974	-0.00242778	0.942046	0.889609	0.997575	0.118634
ebi-cfb233-GCST90302130	ieu-a-1126	Breast cancer (Combined Oncoarray; iCOGS; GWAS meta analysis) || id:ieu-a-1126	Free cholesterol in very large HDL	Inverse variance weighted (multiplicative random effects)	77	0.0802468	0.0212598	0.000160277	0.0385776	0.121916	1.08355	1.03933	1.12966	0.00533493
ebi-cfb233-GCST90302130	ieu-a-1126	Breast cancer (Combined Oncoarray; iCOGS; GWAS meta analysis) || id:ieu-a-1126	Free cholesterol in very large HDL	MR Egger	77	0.0818928	0.0355966	0.0241967	0.0121235	0.151662	1.08534	1.0122	1.16377	0.143936
ebi-cfb233-GCST90302130	ieu-a-1126	Breast cancer (Combined Oncoarray; iCOGS; GWAS meta analysis) || id:ieu-a-1126	Free cholesterol in very large HDL	Weighted median	77	0.0907337	0.0248217	0.000256769	0.0420831	0.139384	1.09498	1.04298	1.14957	0.00671472
ebi-cfb233-GCST90302130	ieu-a-1126	Breast cancer (Combined Oncoarray; iCOGS; GWAS meta analysis) || id:ieu-a-1126	Free cholesterol in very large HDL	Weighted mode	77	0.0714234	0.0231807	0.00287095	0.0259893	0.116858	1.07404	1.02633	1.12396	0.010618
ebi-cfb233-GCST90302131	ieu-a-1126	Breast cancer (Combined Oncoarray; iCOGS; GWAS meta analysis) || id:ieu-a-1126	Free cholesterol to total lipids ratio in very large HDL	Inverse variance weighted (multiplicative random effects)	36	-0.0366225	0.04976	0.46174	-0.134152	0.060907	0.96404	0.874457	1.0628	0.659187
ebi-cfb233-GCST90302131	ieu-a-1126	Breast cancer (Combined Oncoarray; iCOGS; GWAS meta analysis) || id:ieu-a-1126	Free cholesterol to total lipids ratio in very large HDL	MR Egger	36	0.103384	0.109315	0.350954	-0.110874	0.317642	1.10892	0.895052	1.37388	0.621521
ebi-cfb233-GCST90302131	ieu-a-1126	Breast cancer (Combined Oncoarray; iCOGS; GWAS meta analysis) || id:ieu-a-1126	Free cholesterol to total lipids ratio in very large HDL	Weighted median	36	-0.00566839	0.0534274	0.915507	-0.110386	0.0990493	0.994348	0.895488	1.10412	0.968618
ebi-cfb233-GCST90302131	ieu-a-1126	Breast cancer (Combined Oncoarray; iCOGS; GWAS meta analysis) || id:ieu-a-1126	Free cholesterol to total lipids ratio in very large HDL	Weighted mode	36	0.0063511	0.0590284	0.914932	-0.109345	0.122047	1.00637	0.896421	1.12981	0.934996
ebi-cfb233-GCST90302132	ieu-a-1126	Breast cancer (Combined Oncoarray; iCOGS; GWAS meta analysis) || id:ieu-a-1126	Total lipids in very large HDL	Inverse variance weighted (multiplicative random effects)	82	0.0681054	0.0205743	0.00093221	0.0277799	0.108431	1.07048	1.02817	1.11453	0.0116932
ebi-cfb233-GCST90302132	ieu-a-1126	Breast cancer (Combined Oncoarray; iCOGS; GWAS meta analysis) || id:ieu-a-1126	Total lipids in very large HDL	MR Egger	82	0.0801828	0.0335281	0.0191266	0.0144677	0.145898	1.08349	1.01457	1.15708	0.139677
ebi-cfb233-GCST90302132	ieu-a-1126	Breast cancer (Combined Oncoarray; iCOGS; GWAS meta analysis) || id:ieu-a-1126	Total lipids in very large HDL	Weighted median	82	0.0631374	0.0238023	0.00798796	0.0164849	0.10979	1.06517	1.01662	1.11604	0.0251513
ebi-cfb233-GCST90302132	ieu-a-1126	Breast cancer (Combined Oncoarray; iCOGS; GWAS meta analysis) || id:ieu-a-1126	Total lipids in very large HDL	Weighted mode	82	0.0635493	0.0191709	0.00137307	0.0259744	0.101124	1.06561	1.02631	1.10641	0.00652907
ebi-cfb233-GCST90302133	ieu-a-1126	Breast cancer (Combined Oncoarray; iCOGS; GWAS meta analysis) || id:ieu-a-1126	Concentration of very large HDL particles	Inverse variance weighted (multiplicative random effects)	84	0.0678405	0.0202255	0.000795911	0.0281986	0.107482	1.07019	1.0286	1.11347	0.0115905
ebi-cfb233-GCST90302133	ieu-a-1126	Breast cancer (Combined Oncoarray; iCOGS; GWAS meta analysis) || id:ieu-a-1126	Concentration of very large HDL particles	MR Egger	84	0.0802267	0.0326844	0.0162206	0.0161653	0.144288	1.08353	1.0163	1.15522	0.139677
ebi-cfb233-GCST90302133	ieu-a-1126	Breast cancer (Combined Oncoarray; iCOGS; GWAS meta analysis) || id:ieu-a-1126	Concentration of very large HDL particles	Weighted median	84	0.0616084	0.0233999	0.00846729	0.0157445	0.107472	1.06355	1.01587	1.11346	0.0259589
ebi-cfb233-GCST90302133	ieu-a-1126	Breast cancer (Combined Oncoarray; iCOGS; GWAS meta analysis) || id:ieu-a-1126	Concentration of very large HDL particles	Weighted mode	84	0.060892	0.0185235	0.00148424	0.024586	0.0971979	1.06278	1.02489	1.10208	0.00691657
ebi-cfb233-GCST90302134	ieu-a-1126	Breast cancer (Combined Oncoarray; iCOGS; GWAS meta analysis) || id:ieu-a-1126	Phospholipids in very large HDL	Inverse variance weighted (multiplicative random effects)	82	0.0761243	0.0212572	0.000342141	0.0344602	0.117788	1.0791	1.03506	1.12501	0.00724716
ebi-cfb233-GCST90302134	ieu-a-1126	Breast cancer (Combined Oncoarray; iCOGS; GWAS meta analysis) || id:ieu-a-1126	Phospholipids in very large HDL	MR Egger	82	0.0860233	0.0353379	0.0171472	0.016761	0.155286	1.08983	1.0169	1.16799	0.139677
ebi-cfb233-GCST90302134	ieu-a-1126	Breast cancer (Combined Oncoarray; iCOGS; GWAS meta analysis) || id:ieu-a-1126	Phospholipids in very large HDL	Weighted median	82	0.0757307	0.0223178	0.000690573	0.0319879	0.119474	1.07867	1.03251	1.1269	0.00671472
ebi-cfb233-GCST90302134	ieu-a-1126	Breast cancer (Combined Oncoarray; iCOGS; GWAS meta analysis) || id:ieu-a-1126	Phospholipids in very large HDL	Weighted mode	82	0.069937	0.0197514	0.000664389	0.0312243	0.10865	1.07244	1.03172	1.11477	0.00368578
ebi-cfb233-GCST90302135	ieu-a-1126	Breast cancer (Combined Oncoarray; iCOGS; GWAS meta analysis) || id:ieu-a-1126	Phospholipids to total lipids ratio in very large HDL	Inverse variance weighted (multiplicative random effects)	49	0.115905	0.0270107	1.77819e-05	0.0629636	0.168845	1.12289	1.06499	1.18394	0.00404728
ebi-cfb233-GCST90302135	ieu-a-1126	Breast cancer (Combined Oncoarray; iCOGS; GWAS meta analysis) || id:ieu-a-1126	Phospholipids to total lipids ratio in very large HDL	MR Egger	49	0.168819	0.0516344	0.00201972	0.0676151	0.270022	1.18391	1.06995	1.30999	0.13826
ebi-cfb233-GCST90302135	ieu-a-1126	Breast cancer (Combined Oncoarray; iCOGS; GWAS meta analysis) || id:ieu-a-1126	Phospholipids to total lipids ratio in very large HDL	Weighted median	49	0.111467	0.0328532	0.000691645	0.0470743	0.175859	1.11792	1.0482	1.19227	0.00671472
ebi-cfb233-GCST90302135	ieu-a-1126	Breast cancer (Combined Oncoarray; iCOGS; GWAS meta analysis) || id:ieu-a-1126	Phospholipids to total lipids ratio in very large HDL	Weighted mode	49	0.112434	0.0346652	0.00215217	0.0444906	0.180378	1.119	1.0455	1.19767	0.00879746
ebi-cfb233-GCST90302136	ieu-a-1126	Breast cancer (Combined Oncoarray; iCOGS; GWAS meta analysis) || id:ieu-a-1126	Triglycerides in very large HDL	Inverse variance weighted (multiplicative random effects)	47	0.0166435	0.0228718	0.466806	-0.0281853	0.0614722	1.01678	0.972208	1.0634	0.659187
ebi-cfb233-GCST90302136	ieu-a-1126	Breast cancer (Combined Oncoarray; iCOGS; GWAS meta analysis) || id:ieu-a-1126	Triglycerides in very large HDL	MR Egger	47	0.0273224	0.0386154	0.482872	-0.0483638	0.103009	1.0277	0.952787	1.1085	0.716619
ebi-cfb233-GCST90302136	ieu-a-1126	Breast cancer (Combined Oncoarray; iCOGS; GWAS meta analysis) || id:ieu-a-1126	Triglycerides in very large HDL	Weighted median	47	0.0173311	0.0251787	0.491248	-0.0320191	0.0666814	1.01748	0.968488	1.06895	0.593061
ebi-cfb233-GCST90302136	ieu-a-1126	Breast cancer (Combined Oncoarray; iCOGS; GWAS meta analysis) || id:ieu-a-1126	Triglycerides in very large HDL	Weighted mode	47	0.0300163	0.0246011	0.228638	-0.0182019	0.0782344	1.03047	0.981963	1.08138	0.350479
ebi-cfb233-GCST90302137	ieu-a-1126	Breast cancer (Combined Oncoarray; iCOGS; GWAS meta analysis) || id:ieu-a-1126	Triglycerides to total lipids ratio in very large HDL	Inverse variance weighted (multiplicative random effects)	53	-0.101756	0.0309738	0.00101902	-0.162464	-0.0410471	0.90325	0.850046	0.959784	0.0116932
ebi-cfb233-GCST90302137	ieu-a-1126	Breast cancer (Combined Oncoarray; iCOGS; GWAS meta analysis) || id:ieu-a-1126	Triglycerides to total lipids ratio in very large HDL	MR Egger	53	-0.115193	0.0572188	0.0493852	-0.227342	-0.0030445	0.891194	0.796648	0.99696	0.207972
ebi-cfb233-GCST90302137	ieu-a-1126	Breast cancer (Combined Oncoarray; iCOGS; GWAS meta analysis) || id:ieu-a-1126	Triglycerides to total lipids ratio in very large HDL	Weighted median	53	-0.107149	0.034768	0.00205739	-0.175294	-0.0390035	0.898392	0.83921	0.961747	0.00978308
ebi-cfb233-GCST90302137	ieu-a-1126	Breast cancer (Combined Oncoarray; iCOGS; GWAS meta analysis) || id:ieu-a-1126	Triglycerides to total lipids ratio in very large HDL	Weighted mode	53	-0.103521	0.0326741	0.00256764	-0.167563	-0.0394802	0.901657	0.845724	0.961289	0.00997102
ebi-cfb233-GCST90302138	ieu-a-1126	Breast cancer (Combined Oncoarray; iCOGS; GWAS meta analysis) || id:ieu-a-1126	Total cholesterol in very large VLDL	Inverse variance weighted (multiplicative random effects)	53	-0.083898	0.0302173	0.005495	-0.143124	-0.024672	0.919525	0.866647	0.97563	0.0284519
ebi-cfb233-GCST90302138	ieu-a-1126	Breast cancer (Combined Oncoarray; iCOGS; GWAS meta analysis) || id:ieu-a-1126	Total cholesterol in very large VLDL	MR Egger	53	-0.111126	0.0500952	0.0310141	-0.209312	-0.0129391	0.894826	0.811142	0.987144	0.158286
ebi-cfb233-GCST90302138	ieu-a-1126	Breast cancer (Combined Oncoarray; iCOGS; GWAS meta analysis) || id:ieu-a-1126	Total cholesterol in very large VLDL	Weighted median	53	-0.101626	0.0288572	0.000428811	-0.158186	-0.0450659	0.903367	0.853691	0.955935	0.00671472
ebi-cfb233-GCST90302138	ieu-a-1126	Breast cancer (Combined Oncoarray; iCOGS; GWAS meta analysis) || id:ieu-a-1126	Total cholesterol in very large VLDL	Weighted mode	53	-0.111067	0.024163	2.77542e-05	-0.158426	-0.0637071	0.894879	0.853486	0.93828	0.00134183
ebi-cfb233-GCST90302139	ieu-a-1126	Breast cancer (Combined Oncoarray; iCOGS; GWAS meta analysis) || id:ieu-a-1126	Total cholesterol to total lipids ratio in very large VLDL	Inverse variance weighted (multiplicative random effects)	22	0.075817	0.0450504	0.0923867	-0.0124817	0.164116	1.07877	0.987596	1.17835	0.205011
ebi-cfb233-GCST90302139	ieu-a-1126	Breast cancer (Combined Oncoarray; iCOGS; GWAS meta analysis) || id:ieu-a-1126	Total cholesterol to total lipids ratio in very large VLDL	MR Egger	22	0.0796701	0.110253	0.478285	-0.136427	0.295767	1.08293	0.87247	1.34416	0.714362
ebi-cfb233-GCST90302139	ieu-a-1126	Breast cancer (Combined Oncoarray; iCOGS; GWAS meta analysis) || id:ieu-a-1126	Total cholesterol to total lipids ratio in very large VLDL	Weighted median	22	0.0891337	0.046189	0.0536364	-0.00139669	0.179664	1.09323	0.998604	1.19682	0.126235
ebi-cfb233-GCST90302139	ieu-a-1126	Breast cancer (Combined Oncoarray; iCOGS; GWAS meta analysis) || id:ieu-a-1126	Total cholesterol to total lipids ratio in very large VLDL	Weighted mode	22	0.126313	0.0825267	0.140801	-0.0354394	0.288065	1.13464	0.965181	1.33384	0.278023
ebi-cfb233-GCST90302140	ieu-a-1126	Breast cancer (Combined Oncoarray; iCOGS; GWAS meta analysis) || id:ieu-a-1126	Cholesterol esters in very large VLDL	Inverse variance weighted (multiplicative random effects)	50	-0.0724013	0.0302117	0.0165541	-0.131616	-0.0131864	0.930158	0.876677	0.9869	0.0611741
ebi-cfb233-GCST90302140	ieu-a-1126	Breast cancer (Combined Oncoarray; iCOGS; GWAS meta analysis) || id:ieu-a-1126	Cholesterol esters in very large VLDL	MR Egger	50	-0.104964	0.0497764	0.0402144	-0.202525	-0.0074018	0.900357	0.816666	0.992626	0.183724
ebi-cfb233-GCST90302140	ieu-a-1126	Breast cancer (Combined Oncoarray; iCOGS; GWAS meta analysis) || id:ieu-a-1126	Cholesterol esters in very large VLDL	Weighted median	50	-0.0896988	0.0287658	0.00181931	-0.14608	-0.0333179	0.914206	0.864089	0.967231	0.0093054
ebi-cfb233-GCST90302140	ieu-a-1126	Breast cancer (Combined Oncoarray; iCOGS; GWAS meta analysis) || id:ieu-a-1126	Cholesterol esters in very large VLDL	Weighted mode	50	-0.103642	0.026117	0.000236031	-0.154831	-0.0524526	0.901548	0.85656	0.948899	0.00190509
ebi-cfb233-GCST90302141	ieu-a-1126	Breast cancer (Combined Oncoarray; iCOGS; GWAS meta analysis) || id:ieu-a-1126	Cholesteryl esters to total lipids ratio in very large VLDL	Inverse variance weighted (multiplicative random effects)	13	0.071907	0.0563426	0.201869	-0.0385245	0.182339	1.07456	0.962208	1.20002	0.364616
ebi-cfb233-GCST90302141	ieu-a-1126	Breast cancer (Combined Oncoarray; iCOGS; GWAS meta analysis) || id:ieu-a-1126	Cholesteryl esters to total lipids ratio in very large VLDL	MR Egger	13	-0.00405748	0.147441	0.978538	-0.293041	0.284926	0.995951	0.745992	1.32966	0.990447
ebi-cfb233-GCST90302141	ieu-a-1126	Breast cancer (Combined Oncoarray; iCOGS; GWAS meta analysis) || id:ieu-a-1126	Cholesteryl esters to total lipids ratio in very large VLDL	Weighted median	13	0.109421	0.058967	0.063506	-0.00615425	0.224996	1.11563	0.993865	1.25232	0.142278
ebi-cfb233-GCST90302141	ieu-a-1126	Breast cancer (Combined Oncoarray; iCOGS; GWAS meta analysis) || id:ieu-a-1126	Cholesteryl esters to total lipids ratio in very large VLDL	Weighted mode	13	0.131467	0.0691973	0.0817407	-0.00415988	0.267093	1.1405	0.995849	1.30616	0.186721
ebi-cfb233-GCST90302142	ieu-a-1126	Breast cancer (Combined Oncoarray; iCOGS; GWAS meta analysis) || id:ieu-a-1126	Free cholesterol in very large VLDL	Inverse variance weighted (multiplicative random effects)	54	-0.0833893	0.0320593	0.00929252	-0.146225	-0.0205532	0.919993	0.863963	0.979657	0.0400736
ebi-cfb233-GCST90302142	ieu-a-1126	Breast cancer (Combined Oncoarray; iCOGS; GWAS meta analysis) || id:ieu-a-1126	Free cholesterol in very large VLDL	MR Egger	54	-0.125393	0.0527047	0.0210574	-0.228694	-0.0220917	0.88215	0.795572	0.978151	0.139677
ebi-cfb233-GCST90302142	ieu-a-1126	Breast cancer (Combined Oncoarray; iCOGS; GWAS meta analysis) || id:ieu-a-1126	Free cholesterol in very large VLDL	Weighted median	54	-0.103131	0.0284622	0.000290717	-0.158917	-0.047345	0.902009	0.853067	0.953758	0.00671472
ebi-cfb233-GCST90302142	ieu-a-1126	Breast cancer (Combined Oncoarray; iCOGS; GWAS meta analysis) || id:ieu-a-1126	Free cholesterol in very large VLDL	Weighted mode	54	-0.110385	0.0239066	2.51242e-05	-0.157242	-0.063528	0.895489	0.854497	0.938448	0.00134183
ebi-cfb233-GCST90302143	ieu-a-1126	Breast cancer (Combined Oncoarray; iCOGS; GWAS meta analysis) || id:ieu-a-1126	Free cholesterol to total lipids ratio in very large VLDL	Inverse variance weighted (multiplicative random effects)	26	0.102958	0.054043	0.0567653	-0.00296621	0.208882	1.10844	0.997038	1.2323	0.147007
ebi-cfb233-GCST90302143	ieu-a-1126	Breast cancer (Combined Oncoarray; iCOGS; GWAS meta analysis) || id:ieu-a-1126	Free cholesterol to total lipids ratio in very large VLDL	MR Egger	26	0.125355	0.129576	0.342981	-0.128614	0.379325	1.13355	0.879313	1.4613	0.621521
ebi-cfb233-GCST90302143	ieu-a-1126	Breast cancer (Combined Oncoarray; iCOGS; GWAS meta analysis) || id:ieu-a-1126	Free cholesterol to total lipids ratio in very large VLDL	Weighted median	26	0.0849246	0.0529927	0.109029	-0.0189411	0.18879	1.08863	0.981237	1.20779	0.213199
ebi-cfb233-GCST90302143	ieu-a-1126	Breast cancer (Combined Oncoarray; iCOGS; GWAS meta analysis) || id:ieu-a-1126	Free cholesterol to total lipids ratio in very large VLDL	Weighted mode	26	0.071417	0.0654986	0.285953	-0.0569603	0.199794	1.07403	0.944632	1.22115	0.380755
ebi-cfb233-GCST90302144	ieu-a-1126	Breast cancer (Combined Oncoarray; iCOGS; GWAS meta analysis) || id:ieu-a-1126	Total lipids in very large VLDL	Inverse variance weighted (multiplicative random effects)	54	-0.0890239	0.0305483	0.00356602	-0.148899	-0.0291492	0.914824	0.861656	0.971272	0.0230801
ebi-cfb233-GCST90302144	ieu-a-1126	Breast cancer (Combined Oncoarray; iCOGS; GWAS meta analysis) || id:ieu-a-1126	Total lipids in very large VLDL	MR Egger	54	-0.0955355	0.0491583	0.0573863	-0.191886	0.000814777	0.908886	0.825401	1.00082	0.220296
ebi-cfb233-GCST90302144	ieu-a-1126	Breast cancer (Combined Oncoarray; iCOGS; GWAS meta analysis) || id:ieu-a-1126	Total lipids in very large VLDL	Weighted median	54	-0.101258	0.026253	0.000114779	-0.152714	-0.0498024	0.9037	0.858375	0.951417	0.00671472
ebi-cfb233-GCST90302144	ieu-a-1126	Breast cancer (Combined Oncoarray; iCOGS; GWAS meta analysis) || id:ieu-a-1126	Total lipids in very large VLDL	Weighted mode	54	-0.106929	0.0250255	8.05979e-05	-0.155979	-0.0578788	0.89859	0.855577	0.943764	0.00134183
ebi-cfb233-GCST90302145	ieu-a-1126	Breast cancer (Combined Oncoarray; iCOGS; GWAS meta analysis) || id:ieu-a-1126	Concentration of very large VLDL particles	Inverse variance weighted (multiplicative random effects)	53	-0.0917807	0.030255	0.00241674	-0.15108	-0.032481	0.912305	0.859779	0.968041	0.0165618
ebi-cfb233-GCST90302145	ieu-a-1126	Breast cancer (Combined Oncoarray; iCOGS; GWAS meta analysis) || id:ieu-a-1126	Concentration of very large VLDL particles	MR Egger	53	-0.0874225	0.0488856	0.0796676	-0.183238	0.00839335	0.91629	0.83257	1.00843	0.24825
ebi-cfb233-GCST90302145	ieu-a-1126	Breast cancer (Combined Oncoarray; iCOGS; GWAS meta analysis) || id:ieu-a-1126	Concentration of very large VLDL particles	Weighted median	53	-0.101262	0.0278061	0.000270806	-0.155762	-0.0467625	0.903696	0.855763	0.954314	0.00671472
ebi-cfb233-GCST90302145	ieu-a-1126	Breast cancer (Combined Oncoarray; iCOGS; GWAS meta analysis) || id:ieu-a-1126	Concentration of very large VLDL particles	Weighted mode	53	-0.107107	0.0252548	9.15702e-05	-0.156607	-0.0576078	0.898429	0.85504	0.94402	0.00134183
ebi-cfb233-GCST90302146	ieu-a-1126	Breast cancer (Combined Oncoarray; iCOGS; GWAS meta analysis) || id:ieu-a-1126	Phospholipids in very large VLDL	Inverse variance weighted (multiplicative random effects)	53	-0.0863099	0.0309501	0.00529229	-0.146972	-0.0256478	0.91731	0.863318	0.974678	0.0280251
ebi-cfb233-GCST90302146	ieu-a-1126	Breast cancer (Combined Oncoarray; iCOGS; GWAS meta analysis) || id:ieu-a-1126	Phospholipids in very large VLDL	MR Egger	53	-0.106324	0.0507367	0.0411006	-0.205768	-0.00688004	0.899133	0.814022	0.993144	0.184162
ebi-cfb233-GCST90302146	ieu-a-1126	Breast cancer (Combined Oncoarray; iCOGS; GWAS meta analysis) || id:ieu-a-1126	Phospholipids in very large VLDL	Weighted median	53	-0.100621	0.0272426	0.00022118	-0.154016	-0.0472253	0.904276	0.857258	0.953872	0.00671472
ebi-cfb233-GCST90302146	ieu-a-1126	Breast cancer (Combined Oncoarray; iCOGS; GWAS meta analysis) || id:ieu-a-1126	Phospholipids in very large VLDL	Weighted mode	53	-0.110574	0.0255557	6.88981e-05	-0.160663	-0.0604846	0.89532	0.851579	0.941308	0.00134183
ebi-cfb233-GCST90302147	ieu-a-1126	Breast cancer (Combined Oncoarray; iCOGS; GWAS meta analysis) || id:ieu-a-1126	Phospholipids to total lipids ratio in very large VLDL	Inverse variance weighted (multiplicative random effects)	33	0.045104	0.0436156	0.301078	-0.0403827	0.130591	1.04614	0.960422	1.1395	0.490568
ebi-cfb233-GCST90302147	ieu-a-1126	Breast cancer (Combined Oncoarray; iCOGS; GWAS meta analysis) || id:ieu-a-1126	Phospholipids to total lipids ratio in very large VLDL	MR Egger	33	0.0709318	0.0833198	0.401121	-0.092375	0.234239	1.07351	0.911763	1.26395	0.659309
ebi-cfb233-GCST90302147	ieu-a-1126	Breast cancer (Combined Oncoarray; iCOGS; GWAS meta analysis) || id:ieu-a-1126	Phospholipids to total lipids ratio in very large VLDL	Weighted median	33	0.0186206	0.0493232	0.705786	-0.0780528	0.115294	1.01879	0.924916	1.1222	0.806118
ebi-cfb233-GCST90302147	ieu-a-1126	Breast cancer (Combined Oncoarray; iCOGS; GWAS meta analysis) || id:ieu-a-1126	Phospholipids to total lipids ratio in very large VLDL	Weighted mode	33	0.0184365	0.0559336	0.74384	-0.0911933	0.128066	1.01861	0.912841	1.13663	0.780697
ebi-cfb233-GCST90302148	ieu-a-1126	Breast cancer (Combined Oncoarray; iCOGS; GWAS meta analysis) || id:ieu-a-1126	Triglycerides in very large VLDL	Inverse variance weighted (multiplicative random effects)	54	-0.0965078	0.0304227	0.00151272	-0.156136	-0.0368793	0.908003	0.855443	0.963792	0.0127974
ebi-cfb233-GCST90302148	ieu-a-1126	Breast cancer (Combined Oncoarray; iCOGS; GWAS meta analysis) || id:ieu-a-1126	Triglycerides in very large VLDL	MR Egger	54	-0.0807433	0.0490137	0.105514	-0.17681	0.0153235	0.92243	0.837939	1.01544	0.294644
ebi-cfb233-GCST90302148	ieu-a-1126	Breast cancer (Combined Oncoarray; iCOGS; GWAS meta analysis) || id:ieu-a-1126	Triglycerides in very large VLDL	Weighted median	54	-0.0957073	0.0277582	0.000564983	-0.150113	-0.0413012	0.90873	0.86061	0.95954	0.00671472
ebi-cfb233-GCST90302148	ieu-a-1126	Breast cancer (Combined Oncoarray; iCOGS; GWAS meta analysis) || id:ieu-a-1126	Triglycerides in very large VLDL	Weighted mode	54	-0.105196	0.0248515	9.20045e-05	-0.153905	-0.0564873	0.900148	0.857353	0.945078	0.00134183
ebi-cfb233-GCST90302149	ieu-a-1126	Breast cancer (Combined Oncoarray; iCOGS; GWAS meta analysis) || id:ieu-a-1126	Triglycerides to total lipids ratio in very large VLDL	Inverse variance weighted (multiplicative random effects)	23	-0.0596974	0.0462635	0.196919	-0.150374	0.0309791	0.94205	0.860386	1.03146	0.364145
ebi-cfb233-GCST90302149	ieu-a-1126	Breast cancer (Combined Oncoarray; iCOGS; GWAS meta analysis) || id:ieu-a-1126	Triglycerides to total lipids ratio in very large VLDL	MR Egger	23	-0.0499259	0.115968	0.671208	-0.277224	0.177372	0.9513	0.757885	1.19407	0.86792
ebi-cfb233-GCST90302149	ieu-a-1126	Breast cancer (Combined Oncoarray; iCOGS; GWAS meta analysis) || id:ieu-a-1126	Triglycerides to total lipids ratio in very large VLDL	Weighted median	23	-0.0828277	0.0437199	0.0581579	-0.168519	0.0028634	0.92051	0.844915	1.00287	0.132851
ebi-cfb233-GCST90302149	ieu-a-1126	Breast cancer (Combined Oncoarray; iCOGS; GWAS meta analysis) || id:ieu-a-1126	Triglycerides to total lipids ratio in very large VLDL	Weighted mode	23	-0.0724182	0.0578895	0.224085	-0.185882	0.0410452	0.930142	0.830372	1.0419	0.348878
ebi-cfb233-GCST90302150	ieu-a-1126	Breast cancer (Combined Oncoarray; iCOGS; GWAS meta analysis) || id:ieu-a-1126	Total cholesterol in very small VLDL	Inverse variance weighted (multiplicative random effects)	68	0.00996788	0.0215271	0.643337	-0.0322253	0.0521611	1.01002	0.968288	1.05355	0.788935
ebi-cfb233-GCST90302150	ieu-a-1126	Breast cancer (Combined Oncoarray; iCOGS; GWAS meta analysis) || id:ieu-a-1126	Total cholesterol in very small VLDL	MR Egger	68	-0.0252998	0.0338534	0.457516	-0.0916524	0.0410529	0.975018	0.912422	1.04191	0.701298
ebi-cfb233-GCST90302150	ieu-a-1126	Breast cancer (Combined Oncoarray; iCOGS; GWAS meta analysis) || id:ieu-a-1126	Total cholesterol in very small VLDL	Weighted median	68	0.00103439	0.026018	0.968287	-0.0499609	0.0520296	1.00103	0.951267	1.05341	0.980917
ebi-cfb233-GCST90302150	ieu-a-1126	Breast cancer (Combined Oncoarray; iCOGS; GWAS meta analysis) || id:ieu-a-1126	Total cholesterol in very small VLDL	Weighted mode	68	0.0201739	0.0239575	0.402744	-0.0267827	0.0671305	1.02038	0.973573	1.06944	0.488746
ebi-cfb233-GCST90302151	ieu-a-1126	Breast cancer (Combined Oncoarray; iCOGS; GWAS meta analysis) || id:ieu-a-1126	Total cholesterol to total lipids ratio in very small VLDL	Inverse variance weighted (multiplicative random effects)	30	0.05528	0.0320183	0.084255	-0.00747582	0.118036	1.05684	0.992552	1.12528	0.190596
ebi-cfb233-GCST90302151	ieu-a-1126	Breast cancer (Combined Oncoarray; iCOGS; GWAS meta analysis) || id:ieu-a-1126	Total cholesterol to total lipids ratio in very small VLDL	MR Egger	30	0.0693547	0.0623849	0.275712	-0.0529197	0.191629	1.07182	0.948456	1.21122	0.546317
ebi-cfb233-GCST90302151	ieu-a-1126	Breast cancer (Combined Oncoarray; iCOGS; GWAS meta analysis) || id:ieu-a-1126	Total cholesterol to total lipids ratio in very small VLDL	Weighted median	30	0.0640993	0.035266	0.0691263	-0.00502211	0.133221	1.0662	0.99499	1.1425	0.150527
ebi-cfb233-GCST90302151	ieu-a-1126	Breast cancer (Combined Oncoarray; iCOGS; GWAS meta analysis) || id:ieu-a-1126	Total cholesterol to total lipids ratio in very small VLDL	Weighted mode	30	0.05712	0.0362766	0.126204	-0.0139821	0.128222	1.05878	0.986115	1.13681	0.260225
ebi-cfb233-GCST90302152	ieu-a-1126	Breast cancer (Combined Oncoarray; iCOGS; GWAS meta analysis) || id:ieu-a-1126	Cholesterol esters in very small VLDL	Inverse variance weighted (multiplicative random effects)	64	0.00851666	0.0223897	0.703662	-0.0353672	0.0524005	1.00855	0.965251	1.0538	0.82743
ebi-cfb233-GCST90302152	ieu-a-1126	Breast cancer (Combined Oncoarray; iCOGS; GWAS meta analysis) || id:ieu-a-1126	Cholesterol esters in very small VLDL	MR Egger	64	-0.0292884	0.0348804	0.404313	-0.0976541	0.0390772	0.971136	0.906963	1.03985	0.659309
ebi-cfb233-GCST90302152	ieu-a-1126	Breast cancer (Combined Oncoarray; iCOGS; GWAS meta analysis) || id:ieu-a-1126	Cholesterol esters in very small VLDL	Weighted median	64	-0.000419375	0.0284488	0.988238	-0.056179	0.0553403	0.999581	0.94537	1.0569	0.988238
ebi-cfb233-GCST90302152	ieu-a-1126	Breast cancer (Combined Oncoarray; iCOGS; GWAS meta analysis) || id:ieu-a-1126	Cholesterol esters in very small VLDL	Weighted mode	64	0.0158348	0.0232346	0.498041	-0.029705	0.0613745	1.01596	0.970732	1.0633	0.574473
ebi-cfb233-GCST90302153	ieu-a-1126	Breast cancer (Combined Oncoarray; iCOGS; GWAS meta analysis) || id:ieu-a-1126	Cholesteryl esters to total lipids ratio in very small VLDL	Inverse variance weighted (multiplicative random effects)	27	0.0488226	0.0323749	0.131545	-0.0146322	0.112278	1.05003	0.985474	1.11882	0.27366
ebi-cfb233-GCST90302153	ieu-a-1126	Breast cancer (Combined Oncoarray; iCOGS; GWAS meta analysis) || id:ieu-a-1126	Cholesteryl esters to total lipids ratio in very small VLDL	MR Egger	27	0.0693048	0.0730281	0.351697	-0.0738303	0.21244	1.07176	0.928829	1.23669	0.621521
ebi-cfb233-GCST90302153	ieu-a-1126	Breast cancer (Combined Oncoarray; iCOGS; GWAS meta analysis) || id:ieu-a-1126	Cholesteryl esters to total lipids ratio in very small VLDL	Weighted median	27	0.031757	0.0397522	0.424363	-0.0461572	0.109671	1.03227	0.954892	1.11591	0.528751
ebi-cfb233-GCST90302153	ieu-a-1126	Breast cancer (Combined Oncoarray; iCOGS; GWAS meta analysis) || id:ieu-a-1126	Cholesteryl esters to total lipids ratio in very small VLDL	Weighted mode	27	0.0596505	0.0521086	0.262748	-0.0424824	0.161783	1.06147	0.958407	1.17561	0.369402
ebi-cfb233-GCST90302154	ieu-a-1126	Breast cancer (Combined Oncoarray; iCOGS; GWAS meta analysis) || id:ieu-a-1126	Free cholesterol in very small VLDL	Inverse variance weighted (multiplicative random effects)	74	0.00751869	0.0205036	0.713842	-0.0326684	0.0477058	1.00755	0.967859	1.04886	0.82743
ebi-cfb233-GCST90302154	ieu-a-1126	Breast cancer (Combined Oncoarray; iCOGS; GWAS meta analysis) || id:ieu-a-1126	Free cholesterol in very small VLDL	MR Egger	74	0.000568426	0.0327234	0.986189	-0.0635694	0.0647063	1.00057	0.938409	1.06685	0.990447
ebi-cfb233-GCST90302154	ieu-a-1126	Breast cancer (Combined Oncoarray; iCOGS; GWAS meta analysis) || id:ieu-a-1126	Free cholesterol in very small VLDL	Weighted median	74	0.00226403	0.0244447	0.926207	-0.0456476	0.0501757	1.00227	0.955379	1.05146	0.968618
ebi-cfb233-GCST90302154	ieu-a-1126	Breast cancer (Combined Oncoarray; iCOGS; GWAS meta analysis) || id:ieu-a-1126	Free cholesterol in very small VLDL	Weighted mode	74	0.0250339	0.0226453	0.272583	-0.0193509	0.0694186	1.02535	0.980835	1.07188	0.378046
ebi-cfb233-GCST90302155	ieu-a-1126	Breast cancer (Combined Oncoarray; iCOGS; GWAS meta analysis) || id:ieu-a-1126	Free cholesterol to total lipids ratio in very small VLDL	Inverse variance weighted (multiplicative random effects)	30	0.0944646	0.0436883	0.0305997	0.00883551	0.180094	1.09907	1.00887	1.19733	0.0963477
ebi-cfb233-GCST90302155	ieu-a-1126	Breast cancer (Combined Oncoarray; iCOGS; GWAS meta analysis) || id:ieu-a-1126	Free cholesterol to total lipids ratio in very small VLDL	MR Egger	30	0.136679	0.0828112	0.110017	-0.0256309	0.298989	1.14646	0.974695	1.34849	0.294644
ebi-cfb233-GCST90302155	ieu-a-1126	Breast cancer (Combined Oncoarray; iCOGS; GWAS meta analysis) || id:ieu-a-1126	Free cholesterol to total lipids ratio in very small VLDL	Weighted median	30	0.112708	0.0401155	0.00496045	0.0340818	0.191335	1.11931	1.03467	1.21086	0.0165112
ebi-cfb233-GCST90302155	ieu-a-1126	Breast cancer (Combined Oncoarray; iCOGS; GWAS meta analysis) || id:ieu-a-1126	Free cholesterol to total lipids ratio in very small VLDL	Weighted mode	30	0.11007	0.0396007	0.00945681	0.0324528	0.187688	1.11636	1.03299	1.20646	0.0297762
ebi-cfb233-GCST90302156	ieu-a-1126	Breast cancer (Combined Oncoarray; iCOGS; GWAS meta analysis) || id:ieu-a-1126	Total lipids in very small VLDL	Inverse variance weighted (multiplicative random effects)	77	0.0071079	0.0214142	0.739946	-0.0348639	0.0490797	1.00713	0.965737	1.0503	0.82743
ebi-cfb233-GCST90302156	ieu-a-1126	Breast cancer (Combined Oncoarray; iCOGS; GWAS meta analysis) || id:ieu-a-1126	Total lipids in very small VLDL	MR Egger	77	-0.0309359	0.0340372	0.366322	-0.0976488	0.035777	0.969538	0.906967	1.03642	0.633991
ebi-cfb233-GCST90302156	ieu-a-1126	Breast cancer (Combined Oncoarray; iCOGS; GWAS meta analysis) || id:ieu-a-1126	Total lipids in very small VLDL	Weighted median	77	-0.00245392	0.0268006	0.927046	-0.0549832	0.0500753	0.997549	0.946501	1.05135	0.968618
ebi-cfb233-GCST90302156	ieu-a-1126	Breast cancer (Combined Oncoarray; iCOGS; GWAS meta analysis) || id:ieu-a-1126	Total lipids in very small VLDL	Weighted mode	77	0.00969696	0.0251964	0.701419	-0.0396879	0.0590819	1.00974	0.961089	1.06086	0.756624
ebi-cfb233-GCST90302157	ieu-a-1126	Breast cancer (Combined Oncoarray; iCOGS; GWAS meta analysis) || id:ieu-a-1126	Concentration of very small VLDL particles	Inverse variance weighted (multiplicative random effects)	78	0.00565316	0.0213062	0.790756	-0.0361071	0.0474134	1.00567	0.964537	1.04856	0.856959
ebi-cfb233-GCST90302157	ieu-a-1126	Breast cancer (Combined Oncoarray; iCOGS; GWAS meta analysis) || id:ieu-a-1126	Concentration of very small VLDL particles	MR Egger	78	-0.041907	0.0340091	0.221663	-0.108565	0.0247509	0.958959	0.897121	1.02506	0.469522
ebi-cfb233-GCST90302157	ieu-a-1126	Breast cancer (Combined Oncoarray; iCOGS; GWAS meta analysis) || id:ieu-a-1126	Concentration of very small VLDL particles	Weighted median	78	-0.00264279	0.0239825	0.912253	-0.0496484	0.0443628	0.997361	0.951564	1.04536	0.968618
ebi-cfb233-GCST90302157	ieu-a-1126	Breast cancer (Combined Oncoarray; iCOGS; GWAS meta analysis) || id:ieu-a-1126	Concentration of very small VLDL particles	Weighted mode	78	0.00140607	0.0236881	0.952821	-0.0450226	0.0478348	1.00141	0.955976	1.049	0.956928
ebi-cfb233-GCST90302158	ieu-a-1126	Breast cancer (Combined Oncoarray; iCOGS; GWAS meta analysis) || id:ieu-a-1126	Phospholipids in very small VLDL	Inverse variance weighted (multiplicative random effects)	81	0.00651056	0.0191833	0.734319	-0.0310887	0.0441099	1.00653	0.96939	1.0451	0.82743
ebi-cfb233-GCST90302158	ieu-a-1126	Breast cancer (Combined Oncoarray; iCOGS; GWAS meta analysis) || id:ieu-a-1126	Phospholipids in very small VLDL	MR Egger	81	0.00953859	0.0291064	0.743994	-0.0475099	0.0665871	1.00958	0.953601	1.06885	0.89356
ebi-cfb233-GCST90302158	ieu-a-1126	Breast cancer (Combined Oncoarray; iCOGS; GWAS meta analysis) || id:ieu-a-1126	Phospholipids in very small VLDL	Weighted median	81	0.036948	0.0230747	0.109325	-0.00827837	0.0821744	1.03764	0.991756	1.08565	0.213199
ebi-cfb233-GCST90302158	ieu-a-1126	Breast cancer (Combined Oncoarray; iCOGS; GWAS meta analysis) || id:ieu-a-1126	Phospholipids in very small VLDL	Weighted mode	81	0.0288461	0.0204812	0.162884	-0.0112972	0.0689893	1.02927	0.988766	1.07142	0.296499
ebi-cfb233-GCST90302159	ieu-a-1126	Breast cancer (Combined Oncoarray; iCOGS; GWAS meta analysis) || id:ieu-a-1126	Phospholipids to total lipids ratio in very small VLDL	Inverse variance weighted (multiplicative random effects)	50	0.063012	0.0248083	0.0110867	0.0143877	0.111636	1.06504	1.01449	1.11811	0.0445379
ebi-cfb233-GCST90302159	ieu-a-1126	Breast cancer (Combined Oncoarray; iCOGS; GWAS meta analysis) || id:ieu-a-1126	Phospholipids to total lipids ratio in very small VLDL	MR Egger	50	0.0288331	0.0342322	0.403809	-0.0382621	0.0959283	1.02925	0.962461	1.10068	0.659309
ebi-cfb233-GCST90302159	ieu-a-1126	Breast cancer (Combined Oncoarray; iCOGS; GWAS meta analysis) || id:ieu-a-1126	Phospholipids to total lipids ratio in very small VLDL	Weighted median	50	0.0669047	0.026633	0.0120016	0.014704	0.119105	1.06919	1.01481	1.12649	0.0349547
ebi-cfb233-GCST90302159	ieu-a-1126	Breast cancer (Combined Oncoarray; iCOGS; GWAS meta analysis) || id:ieu-a-1126	Phospholipids to total lipids ratio in very small VLDL	Weighted mode	50	0.0587703	0.0217099	0.00931775	0.0162189	0.101322	1.06053	1.01635	1.10663	0.0297402
ebi-cfb233-GCST90302160	ieu-a-1126	Breast cancer (Combined Oncoarray; iCOGS; GWAS meta analysis) || id:ieu-a-1126	Triglycerides in very small VLDL	Inverse variance weighted (multiplicative random effects)	76	-0.0491441	0.0223465	0.0278645	-0.0929432	-0.00534502	0.952044	0.911245	0.994669	0.0901727
ebi-cfb233-GCST90302160	ieu-a-1126	Breast cancer (Combined Oncoarray; iCOGS; GWAS meta analysis) || id:ieu-a-1126	Triglycerides in very small VLDL	MR Egger	76	-0.0654442	0.0362832	0.0753471	-0.136559	0.00567077	0.936651	0.872355	1.00569	0.248043
ebi-cfb233-GCST90302160	ieu-a-1126	Breast cancer (Combined Oncoarray; iCOGS; GWAS meta analysis) || id:ieu-a-1126	Triglycerides in very small VLDL	Weighted median	76	-0.0686013	0.0250905	0.00625406	-0.117779	-0.0194239	0.933699	0.888893	0.980763	0.0199616
ebi-cfb233-GCST90302160	ieu-a-1126	Breast cancer (Combined Oncoarray; iCOGS; GWAS meta analysis) || id:ieu-a-1126	Triglycerides in very small VLDL	Weighted mode	76	-0.0638303	0.0219441	0.00477169	-0.106841	-0.0208198	0.938164	0.898669	0.979395	0.0165941
ebi-cfb233-GCST90302161	ieu-a-1126	Breast cancer (Combined Oncoarray; iCOGS; GWAS meta analysis) || id:ieu-a-1126	Triglycerides to total lipids ratio in very small VLDL	Inverse variance weighted (multiplicative random effects)	56	-0.0360864	0.0251167	0.15079	-0.0853151	0.0131424	0.964557	0.918223	1.01323	0.297746
ebi-cfb233-GCST90302161	ieu-a-1126	Breast cancer (Combined Oncoarray; iCOGS; GWAS meta analysis) || id:ieu-a-1126	Triglycerides to total lipids ratio in very small VLDL	MR Egger	56	-0.0529748	0.0368701	0.156545	-0.12524	0.0192906	0.948404	0.882285	1.01948	0.379947
ebi-cfb233-GCST90302161	ieu-a-1126	Breast cancer (Combined Oncoarray; iCOGS; GWAS meta analysis) || id:ieu-a-1126	Triglycerides to total lipids ratio in very small VLDL	Weighted median	56	-0.0298082	0.0245316	0.224331	-0.0778902	0.0182738	0.970632	0.925066	1.01844	0.33941
ebi-cfb233-GCST90302161	ieu-a-1126	Breast cancer (Combined Oncoarray; iCOGS; GWAS meta analysis) || id:ieu-a-1126	Triglycerides to total lipids ratio in very small VLDL	Weighted mode	56	-0.0340961	0.020833	0.107416	-0.0749288	0.00673655	0.966479	0.92781	1.00676	0.236112
ebi-cfb233-GCST90302162	ieu-a-1126	Breast cancer (Combined Oncoarray; iCOGS; GWAS meta analysis) || id:ieu-a-1126	Total cholesterol levels in chylomicrons and extremely large VLDL	Inverse variance weighted (multiplicative random effects)	56	-0.0597809	0.0315885	0.0584261	-0.121694	0.00213262	0.941971	0.885419	1.00213	0.14797
ebi-cfb233-GCST90302162	ieu-a-1126	Breast cancer (Combined Oncoarray; iCOGS; GWAS meta analysis) || id:ieu-a-1126	Total cholesterol levels in chylomicrons and extremely large VLDL	MR Egger	56	-0.129113	0.0518283	0.0158378	-0.230696	-0.0275292	0.878875	0.793981	0.972846	0.139677
ebi-cfb233-GCST90302162	ieu-a-1126	Breast cancer (Combined Oncoarray; iCOGS; GWAS meta analysis) || id:ieu-a-1126	Total cholesterol levels in chylomicrons and extremely large VLDL	Weighted median	56	-0.0903805	0.0290704	0.00187705	-0.147358	-0.0334026	0.913584	0.862985	0.967149	0.0093054
ebi-cfb233-GCST90302162	ieu-a-1126	Breast cancer (Combined Oncoarray; iCOGS; GWAS meta analysis) || id:ieu-a-1126	Total cholesterol levels in chylomicrons and extremely large VLDL	Weighted mode	56	-0.104384	0.0250338	0.000108991	-0.15345	-0.0553175	0.90088	0.857744	0.946185	0.00134183
ebi-cfb233-GCST90302163	ieu-a-1126	Breast cancer (Combined Oncoarray; iCOGS; GWAS meta analysis) || id:ieu-a-1126	Total cholesterol to total lipids ratio in chylomicrons and extremely large VLDL	Inverse variance weighted (multiplicative random effects)	29	0.0112953	0.0307777	0.713623	-0.0490291	0.0716196	1.01136	0.952153	1.07425	0.82743
ebi-cfb233-GCST90302163	ieu-a-1126	Breast cancer (Combined Oncoarray; iCOGS; GWAS meta analysis) || id:ieu-a-1126	Total cholesterol to total lipids ratio in chylomicrons and extremely large VLDL	MR Egger	29	0.0351007	0.0559739	0.535867	-0.0746082	0.14481	1.03572	0.928107	1.15582	0.77551
ebi-cfb233-GCST90302163	ieu-a-1126	Breast cancer (Combined Oncoarray; iCOGS; GWAS meta analysis) || id:ieu-a-1126	Total cholesterol to total lipids ratio in chylomicrons and extremely large VLDL	Weighted median	29	0.0352772	0.0324044	0.276306	-0.0282354	0.0987898	1.03591	0.97216	1.10383	0.390177
ebi-cfb233-GCST90302163	ieu-a-1126	Breast cancer (Combined Oncoarray; iCOGS; GWAS meta analysis) || id:ieu-a-1126	Total cholesterol to total lipids ratio in chylomicrons and extremely large VLDL	Weighted mode	29	0.024463	0.0327065	0.460723	-0.0396417	0.0885678	1.02476	0.961134	1.09261	0.546962
ebi-cfb233-GCST90302164	ieu-a-1126	Breast cancer (Combined Oncoarray; iCOGS; GWAS meta analysis) || id:ieu-a-1126	Cholesteryl ester levels in chylomicrons and extremely large VLDL	Inverse variance weighted (multiplicative random effects)	60	-0.052488	0.0307312	0.0876418	-0.112721	0.00774516	0.948866	0.8934	1.00778	0.196351
ebi-cfb233-GCST90302164	ieu-a-1126	Breast cancer (Combined Oncoarray; iCOGS; GWAS meta analysis) || id:ieu-a-1126	Cholesteryl ester levels in chylomicrons and extremely large VLDL	MR Egger	60	-0.122323	0.0515194	0.0209125	-0.223301	-0.0213445	0.884863	0.799874	0.978882	0.139677
ebi-cfb233-GCST90302164	ieu-a-1126	Breast cancer (Combined Oncoarray; iCOGS; GWAS meta analysis) || id:ieu-a-1126	Cholesteryl ester levels in chylomicrons and extremely large VLDL	Weighted median	60	-0.0915383	0.0291755	0.00170389	-0.148722	-0.0343544	0.912526	0.861808	0.966229	0.0093054
ebi-cfb233-GCST90302164	ieu-a-1126	Breast cancer (Combined Oncoarray; iCOGS; GWAS meta analysis) || id:ieu-a-1126	Cholesteryl ester levels in chylomicrons and extremely large VLDL	Weighted mode	60	-0.0964007	0.025832	0.000429466	-0.147031	-0.0457701	0.9081	0.863267	0.955262	0.00270447
ebi-cfb233-GCST90302165	ieu-a-1126	Breast cancer (Combined Oncoarray; iCOGS; GWAS meta analysis) || id:ieu-a-1126	Cholesteryl esters to total lipids ratio in chylomicrons and extremely large VLDL	Inverse variance weighted (multiplicative random effects)	27	0.0619097	0.0408449	0.129589	-0.0181464	0.141966	1.06387	0.982017	1.15254	0.27202
ebi-cfb233-GCST90302165	ieu-a-1126	Breast cancer (Combined Oncoarray; iCOGS; GWAS meta analysis) || id:ieu-a-1126	Cholesteryl esters to total lipids ratio in chylomicrons and extremely large VLDL	MR Egger	27	0.117051	0.0840047	0.175767	-0.0475978	0.2817	1.12418	0.953517	1.32538	0.39761
ebi-cfb233-GCST90302165	ieu-a-1126	Breast cancer (Combined Oncoarray; iCOGS; GWAS meta analysis) || id:ieu-a-1126	Cholesteryl esters to total lipids ratio in chylomicrons and extremely large VLDL	Weighted median	27	0.0614024	0.0380283	0.106386	-0.0131331	0.135938	1.06333	0.986953	1.14561	0.211864
ebi-cfb233-GCST90302165	ieu-a-1126	Breast cancer (Combined Oncoarray; iCOGS; GWAS meta analysis) || id:ieu-a-1126	Cholesteryl esters to total lipids ratio in chylomicrons and extremely large VLDL	Weighted mode	27	0.0599247	0.0379266	0.126193	-0.0144115	0.134261	1.06176	0.985692	1.14369	0.260225
ebi-cfb233-GCST90302166	ieu-a-1126	Breast cancer (Combined Oncoarray; iCOGS; GWAS meta analysis) || id:ieu-a-1126	Free cholesterol levels in chylomicrons and extremely large VLDL	Inverse variance weighted (multiplicative random effects)	49	-0.0857877	0.0311324	0.00585892	-0.146807	-0.0247682	0.917789	0.86346	0.975536	0.0290453
ebi-cfb233-GCST90302166	ieu-a-1126	Breast cancer (Combined Oncoarray; iCOGS; GWAS meta analysis) || id:ieu-a-1126	Free cholesterol levels in chylomicrons and extremely large VLDL	MR Egger	49	-0.106075	0.0516887	0.0457441	-0.207385	-0.00476522	0.899357	0.812707	0.995246	0.197377
ebi-cfb233-GCST90302166	ieu-a-1126	Breast cancer (Combined Oncoarray; iCOGS; GWAS meta analysis) || id:ieu-a-1126	Free cholesterol levels in chylomicrons and extremely large VLDL	Weighted median	49	-0.0947723	0.0288627	0.00102504	-0.151343	-0.0382015	0.90958	0.859553	0.962519	0.00789781
ebi-cfb233-GCST90302166	ieu-a-1126	Breast cancer (Combined Oncoarray; iCOGS; GWAS meta analysis) || id:ieu-a-1126	Free cholesterol levels in chylomicrons and extremely large VLDL	Weighted mode	49	-0.108541	0.0253703	8.93327e-05	-0.158267	-0.0588152	0.897142	0.853622	0.942881	0.00134183
ebi-cfb233-GCST90302167	ieu-a-1126	Breast cancer (Combined Oncoarray; iCOGS; GWAS meta analysis) || id:ieu-a-1126	Free cholesterol to total lipids ratio in chylomicrons and extremely large VLDL	Inverse variance weighted (multiplicative random effects)	24	-0.0411387	0.0400727	0.304608	-0.119681	0.0374038	0.959696	0.887203	1.03811	0.492873
ebi-cfb233-GCST90302167	ieu-a-1126	Breast cancer (Combined Oncoarray; iCOGS; GWAS meta analysis) || id:ieu-a-1126	Free cholesterol to total lipids ratio in chylomicrons and extremely large VLDL	MR Egger	24	-0.0731817	0.067022	0.286689	-0.204545	0.0581815	0.929432	0.815018	1.05991	0.552054
ebi-cfb233-GCST90302167	ieu-a-1126	Breast cancer (Combined Oncoarray; iCOGS; GWAS meta analysis) || id:ieu-a-1126	Free cholesterol to total lipids ratio in chylomicrons and extremely large VLDL	Weighted median	24	-0.00153619	0.0345296	0.964515	-0.0692142	0.0661418	0.998465	0.933127	1.06838	0.980917
ebi-cfb233-GCST90302167	ieu-a-1126	Breast cancer (Combined Oncoarray; iCOGS; GWAS meta analysis) || id:ieu-a-1126	Free cholesterol to total lipids ratio in chylomicrons and extremely large VLDL	Weighted mode	24	-0.0315251	0.0343625	0.36844	-0.0988756	0.0358255	0.968967	0.905855	1.03647	0.460297
ebi-cfb233-GCST90302168	ieu-a-1126	Breast cancer (Combined Oncoarray; iCOGS; GWAS meta analysis) || id:ieu-a-1126	Total lipid levels in chylomicrons and extremely large VLDL	Inverse variance weighted (multiplicative random effects)	51	-0.0826811	0.0292492	0.00470179	-0.140009	-0.0253527	0.920645	0.86935	0.974966	0.0267199
ebi-cfb233-GCST90302168	ieu-a-1126	Breast cancer (Combined Oncoarray; iCOGS; GWAS meta analysis) || id:ieu-a-1126	Total lipid levels in chylomicrons and extremely large VLDL	MR Egger	51	-0.113548	0.0491979	0.0252631	-0.209976	-0.01712	0.892661	0.810604	0.983026	0.143936
ebi-cfb233-GCST90302168	ieu-a-1126	Breast cancer (Combined Oncoarray; iCOGS; GWAS meta analysis) || id:ieu-a-1126	Total lipid levels in chylomicrons and extremely large VLDL	Weighted median	51	-0.104717	0.0298635	0.000454007	-0.163249	-0.0461845	0.900579	0.849379	0.954866	0.00671472
ebi-cfb233-GCST90302168	ieu-a-1126	Breast cancer (Combined Oncoarray; iCOGS; GWAS meta analysis) || id:ieu-a-1126	Total lipid levels in chylomicrons and extremely large VLDL	Weighted mode	51	-0.114086	0.0243113	2.12789e-05	-0.161737	-0.0664363	0.892181	0.850665	0.935723	0.00134183
ebi-cfb233-GCST90302169	ieu-a-1126	Breast cancer (Combined Oncoarray; iCOGS; GWAS meta analysis) || id:ieu-a-1126	Concentration of chylomicrons and extremely large VLDL particles	Inverse variance weighted (multiplicative random effects)	52	-0.080671	0.0292131	0.00575427	-0.137929	-0.0234133	0.922497	0.871161	0.976859	0.0290453
ebi-cfb233-GCST90302169	ieu-a-1126	Breast cancer (Combined Oncoarray; iCOGS; GWAS meta analysis) || id:ieu-a-1126	Concentration of chylomicrons and extremely large VLDL particles	MR Egger	52	-0.121385	0.0491866	0.0170588	-0.21779	-0.024979	0.885693	0.804294	0.97533	0.139677
ebi-cfb233-GCST90302169	ieu-a-1126	Breast cancer (Combined Oncoarray; iCOGS; GWAS meta analysis) || id:ieu-a-1126	Concentration of chylomicrons and extremely large VLDL particles	Weighted median	52	-0.106489	0.0285725	0.000193795	-0.162491	-0.0504868	0.898985	0.850024	0.950766	0.00671472
ebi-cfb233-GCST90302169	ieu-a-1126	Breast cancer (Combined Oncoarray; iCOGS; GWAS meta analysis) || id:ieu-a-1126	Concentration of chylomicrons and extremely large VLDL particles	Weighted mode	52	-0.115274	0.0258399	4.51128e-05	-0.16592	-0.0646275	0.891122	0.847114	0.937417	0.00134183
ebi-cfb233-GCST90302170	ieu-a-1126	Breast cancer (Combined Oncoarray; iCOGS; GWAS meta analysis) || id:ieu-a-1126	Phospholipid levels in chylomicrons and extremely large VLDL	Inverse variance weighted (multiplicative random effects)	47	-0.0776947	0.0273187	0.00445488	-0.131239	-0.0241501	0.925247	0.877008	0.976139	0.0263525
ebi-cfb233-GCST90302170	ieu-a-1126	Breast cancer (Combined Oncoarray; iCOGS; GWAS meta analysis) || id:ieu-a-1126	Phospholipid levels in chylomicrons and extremely large VLDL	MR Egger	47	-0.131638	0.0446998	0.00509763	-0.219249	-0.044026	0.876659	0.803122	0.956929	0.13826
ebi-cfb233-GCST90302170	ieu-a-1126	Breast cancer (Combined Oncoarray; iCOGS; GWAS meta analysis) || id:ieu-a-1126	Phospholipid levels in chylomicrons and extremely large VLDL	Weighted median	47	-0.0957347	0.027909	0.000603043	-0.150436	-0.041033	0.908705	0.860332	0.959797	0.00671472
ebi-cfb233-GCST90302170	ieu-a-1126	Breast cancer (Combined Oncoarray; iCOGS; GWAS meta analysis) || id:ieu-a-1126	Phospholipid levels in chylomicrons and extremely large VLDL	Weighted mode	47	-0.109848	0.0257955	0.00010053	-0.160407	-0.0592888	0.89597	0.851797	0.942435	0.00134183
ebi-cfb233-GCST90302171	ieu-a-1126	Breast cancer (Combined Oncoarray; iCOGS; GWAS meta analysis) || id:ieu-a-1126	Phospholipids to total lipids ratio in chylomicrons and extremely large VLDL	Inverse variance weighted (multiplicative random effects)	25	-0.0780177	0.0429959	0.0695952	-0.16229	0.00625433	0.924948	0.850195	1.00627	0.164778
ebi-cfb233-GCST90302171	ieu-a-1126	Breast cancer (Combined Oncoarray; iCOGS; GWAS meta analysis) || id:ieu-a-1126	Phospholipids to total lipids ratio in chylomicrons and extremely large VLDL	MR Egger	25	-0.150438	0.0960858	0.131085	-0.338766	0.0378905	0.860331	0.712649	1.03862	0.328416
ebi-cfb233-GCST90302171	ieu-a-1126	Breast cancer (Combined Oncoarray; iCOGS; GWAS meta analysis) || id:ieu-a-1126	Phospholipids to total lipids ratio in chylomicrons and extremely large VLDL	Weighted median	25	-0.134411	0.0441813	0.00234805	-0.221006	-0.0478158	0.874231	0.801712	0.953309	0.0103226
ebi-cfb233-GCST90302171	ieu-a-1126	Breast cancer (Combined Oncoarray; iCOGS; GWAS meta analysis) || id:ieu-a-1126	Phospholipids to total lipids ratio in chylomicrons and extremely large VLDL	Weighted mode	25	-0.148452	0.0450765	0.00306131	-0.236801	-0.0601018	0.862042	0.789148	0.941669	0.0111451
ebi-cfb233-GCST90302172	ieu-a-1126	Breast cancer (Combined Oncoarray; iCOGS; GWAS meta analysis) || id:ieu-a-1126	Triglyceride levels in chylomicrons and extremely large VLDL	Inverse variance weighted (multiplicative random effects)	47	-0.0849084	0.0275615	0.00206526	-0.138929	-0.0308878	0.918596	0.87029	0.969584	0.0154368
ebi-cfb233-GCST90302172	ieu-a-1126	Breast cancer (Combined Oncoarray; iCOGS; GWAS meta analysis) || id:ieu-a-1126	Triglyceride levels in chylomicrons and extremely large VLDL	MR Egger	47	-0.124326	0.0469307	0.011092	-0.21631	-0.032342	0.883092	0.805485	0.968175	0.139677
ebi-cfb233-GCST90302172	ieu-a-1126	Breast cancer (Combined Oncoarray; iCOGS; GWAS meta analysis) || id:ieu-a-1126	Triglyceride levels in chylomicrons and extremely large VLDL	Weighted median	47	-0.106735	0.02902	0.000235099	-0.163614	-0.0498554	0.898764	0.84907	0.951367	0.00671472
ebi-cfb233-GCST90302172	ieu-a-1126	Breast cancer (Combined Oncoarray; iCOGS; GWAS meta analysis) || id:ieu-a-1126	Triglyceride levels in chylomicrons and extremely large VLDL	Weighted mode	47	-0.119119	0.0267425	5.34225e-05	-0.171535	-0.066704	0.887702	0.842371	0.935472	0.00134183
ebi-cfb233-GCST90302173	ieu-a-1126	Breast cancer (Combined Oncoarray; iCOGS; GWAS meta analysis) || id:ieu-a-1126	Triglycerides to total lipids ratio in chylomicrons and extremely large VLDL	Inverse variance weighted	23	0.00998219	0.0296028	0.735963	-0.0480393	0.0680037	1.01003	0.953096	1.07037	0.82743
ebi-cfb233-GCST90302173	ieu-a-1126	Breast cancer (Combined Oncoarray; iCOGS; GWAS meta analysis) || id:ieu-a-1126	Triglycerides to total lipids ratio in chylomicrons and extremely large VLDL	MR Egger	23	0.0466386	0.0584524	0.433864	-0.067928	0.161205	1.04774	0.934328	1.17493	0.697175
ebi-cfb233-GCST90302173	ieu-a-1126	Breast cancer (Combined Oncoarray; iCOGS; GWAS meta analysis) || id:ieu-a-1126	Triglycerides to total lipids ratio in chylomicrons and extremely large VLDL	Weighted median	23	-0.00613656	0.0349893	0.860778	-0.0747156	0.0624424	0.993882	0.928007	1.06443	0.960684
ebi-cfb233-GCST90302173	ieu-a-1126	Breast cancer (Combined Oncoarray; iCOGS; GWAS meta analysis) || id:ieu-a-1126	Triglycerides to total lipids ratio in chylomicrons and extremely large VLDL	Weighted mode	23	-0.0218933	0.0330704	0.514834	-0.0867113	0.0429248	0.978345	0.916942	1.04386	0.585153

## Sheet: ST3
Supplementary Table 3. Associations between circulating metabolic biomarkers and ER+ BC from Mendelian randomization analyses.
id.exposure	id.outcome	outcome	exposure	method	nsnp	b	se	pval	lo_ci	up_ci	or	or_lci95	or_uci95	p_fdr
ebi-cfb233-GCST90301941	ieu-a-1127	ER+ Breast cancer (Combined Oncoarray; iCOGS; GWAS meta analysis) || id:ieu-a-1127	Acetate levels	Inverse variance weighted	7	0.0154403	0.106372	0.884589	-0.193048	0.223929	1.01556	0.824442	1.25098	0.964539
ebi-cfb233-GCST90301941	ieu-a-1127	ER+ Breast cancer (Combined Oncoarray; iCOGS; GWAS meta analysis) || id:ieu-a-1127	Acetate levels	MR Egger	7	0.125509	0.311217	0.703406	-0.484477	0.735495	1.13373	0.616019	2.08652	0.903037
ebi-cfb233-GCST90301941	ieu-a-1127	ER+ Breast cancer (Combined Oncoarray; iCOGS; GWAS meta analysis) || id:ieu-a-1127	Acetate levels	Weighted median	7	-0.0359151	0.114142	0.753025	-0.259633	0.187803	0.964722	0.771334	1.2066	0.99327
ebi-cfb233-GCST90301941	ieu-a-1127	ER+ Breast cancer (Combined Oncoarray; iCOGS; GWAS meta analysis) || id:ieu-a-1127	Acetate levels	Weighted mode	7	-0.100375	0.151046	0.531043	-0.396425	0.195674	0.904498	0.672721	1.21613	0.830424
ebi-cfb233-GCST90301942	ieu-a-1127	ER+ Breast cancer (Combined Oncoarray; iCOGS; GWAS meta analysis) || id:ieu-a-1127	Acetone levels	Inverse variance weighted (multiplicative random effects)	12	-0.0288446	0.103939	0.781384	-0.232565	0.174875	0.971567	0.792499	1.1911	0.914887
ebi-cfb233-GCST90301942	ieu-a-1127	ER+ Breast cancer (Combined Oncoarray; iCOGS; GWAS meta analysis) || id:ieu-a-1127	Acetone levels	MR Egger	12	0.0154022	0.226637	0.947157	-0.428807	0.459611	1.01552	0.651286	1.58346	0.976481
ebi-cfb233-GCST90301942	ieu-a-1127	ER+ Breast cancer (Combined Oncoarray; iCOGS; GWAS meta analysis) || id:ieu-a-1127	Acetone levels	Weighted median	12	-0.000591507	0.0981472	0.995191	-0.19296	0.191777	0.999409	0.824515	1.2114	0.997427
ebi-cfb233-GCST90301942	ieu-a-1127	ER+ Breast cancer (Combined Oncoarray; iCOGS; GWAS meta analysis) || id:ieu-a-1127	Acetone levels	Weighted mode	12	-0.108949	0.145388	0.46936	-0.393909	0.176012	0.896776	0.674415	1.19245	0.775609
ebi-cfb233-GCST90301943	ieu-a-1127	ER+ Breast cancer (Combined Oncoarray; iCOGS; GWAS meta analysis) || id:ieu-a-1127	Alanine levels	Inverse variance weighted (multiplicative random effects)	40	0.0583433	0.0512619	0.255062	-0.0421301	0.158817	1.06008	0.958745	1.17212	0.475435
ebi-cfb233-GCST90301943	ieu-a-1127	ER+ Breast cancer (Combined Oncoarray; iCOGS; GWAS meta analysis) || id:ieu-a-1127	Alanine levels	MR Egger	40	-0.0331782	0.11861	0.781205	-0.265654	0.199297	0.967366	0.766705	1.22054	0.941516
ebi-cfb233-GCST90301943	ieu-a-1127	ER+ Breast cancer (Combined Oncoarray; iCOGS; GWAS meta analysis) || id:ieu-a-1127	Alanine levels	Weighted median	40	0.00608957	0.0584187	0.916979	-0.108411	0.12059	1.00611	0.897259	1.12816	0.99327
ebi-cfb233-GCST90301943	ieu-a-1127	ER+ Breast cancer (Combined Oncoarray; iCOGS; GWAS meta analysis) || id:ieu-a-1127	Alanine levels	Weighted mode	40	-0.0319356	0.0679879	0.641167	-0.165192	0.101321	0.968569	0.847731	1.10663	0.904164
ebi-cfb233-GCST90301944	ieu-a-1127	ER+ Breast cancer (Combined Oncoarray; iCOGS; GWAS meta analysis) || id:ieu-a-1127	Albumin levels	Inverse variance weighted (multiplicative random effects)	19	0.0493144	0.0879269	0.574895	-0.123022	0.221651	1.05055	0.884244	1.24814	0.816396
ebi-cfb233-GCST90301944	ieu-a-1127	ER+ Breast cancer (Combined Oncoarray; iCOGS; GWAS meta analysis) || id:ieu-a-1127	Albumin levels	MR Egger	19	0.129633	0.175782	0.470898	-0.2149	0.474165	1.13841	0.806622	1.60667	0.768734
ebi-cfb233-GCST90301944	ieu-a-1127	ER+ Breast cancer (Combined Oncoarray; iCOGS; GWAS meta analysis) || id:ieu-a-1127	Albumin levels	Weighted median	19	0.0768631	0.0890926	0.388284	-0.0977583	0.251485	1.07989	0.906868	1.28593	0.727371
ebi-cfb233-GCST90301944	ieu-a-1127	ER+ Breast cancer (Combined Oncoarray; iCOGS; GWAS meta analysis) || id:ieu-a-1127	Albumin levels	Weighted mode	19	0.0630099	0.15437	0.687961	-0.239556	0.365576	1.06504	0.786977	1.44134	0.947249
ebi-cfb233-GCST90301945	ieu-a-1127	ER+ Breast cancer (Combined Oncoarray; iCOGS; GWAS meta analysis) || id:ieu-a-1127	Apolipoprotein A-I levels	Inverse variance weighted (multiplicative random effects)	65	0.0493653	0.0276259	0.0739498	-0.00478138	0.103512	1.0506	0.99523	1.10906	0.181372
ebi-cfb233-GCST90301945	ieu-a-1127	ER+ Breast cancer (Combined Oncoarray; iCOGS; GWAS meta analysis) || id:ieu-a-1127	Apolipoprotein A-I levels	MR Egger	65	0.0688802	0.0489659	0.164432	-0.0270931	0.164853	1.07131	0.973271	1.17922	0.387177
ebi-cfb233-GCST90301945	ieu-a-1127	ER+ Breast cancer (Combined Oncoarray; iCOGS; GWAS meta analysis) || id:ieu-a-1127	Apolipoprotein A-I levels	Weighted median	65	0.0688167	0.033357	0.0391093	0.00343693	0.134196	1.07124	1.00344	1.14362	0.1215
ebi-cfb233-GCST90301945	ieu-a-1127	ER+ Breast cancer (Combined Oncoarray; iCOGS; GWAS meta analysis) || id:ieu-a-1127	Apolipoprotein A-I levels	Weighted mode	65	0.0626026	0.0298283	0.0397885	0.00413911	0.121066	1.0646	1.00415	1.1287	0.115884
ebi-cfb233-GCST90301946	ieu-a-1127	ER+ Breast cancer (Combined Oncoarray; iCOGS; GWAS meta analysis) || id:ieu-a-1127	Apolipoprotein B levels	Inverse variance weighted (multiplicative random effects)	78	-0.0243159	0.0250373	0.331455	-0.0733889	0.0247572	0.975977	0.929239	1.02507	0.55854
ebi-cfb233-GCST90301946	ieu-a-1127	ER+ Breast cancer (Combined Oncoarray; iCOGS; GWAS meta analysis) || id:ieu-a-1127	Apolipoprotein B levels	MR Egger	78	-0.0534955	0.0381015	0.164385	-0.128174	0.0211835	0.94791	0.8797	1.02141	0.387177
ebi-cfb233-GCST90301946	ieu-a-1127	ER+ Breast cancer (Combined Oncoarray; iCOGS; GWAS meta analysis) || id:ieu-a-1127	Apolipoprotein B levels	Weighted median	78	0.00580383	0.0279939	0.835756	-0.0490642	0.0606719	1.00582	0.95212	1.06255	0.99327
ebi-cfb233-GCST90301946	ieu-a-1127	ER+ Breast cancer (Combined Oncoarray; iCOGS; GWAS meta analysis) || id:ieu-a-1127	Apolipoprotein B levels	Weighted mode	78	-0.0183522	0.0274649	0.506	-0.0721833	0.0354789	0.981815	0.93036	1.03612	0.80752
ebi-cfb233-GCST90301947	ieu-a-1127	ER+ Breast cancer (Combined Oncoarray; iCOGS; GWAS meta analysis) || id:ieu-a-1127	Ratio of apolipoprotein B to apolipoprotein A1 levels	Inverse variance weighted (multiplicative random effects)	81	-0.0392044	0.0260618	0.132508	-0.0902855	0.0118768	0.961554	0.91367	1.01195	0.283251
ebi-cfb233-GCST90301947	ieu-a-1127	ER+ Breast cancer (Combined Oncoarray; iCOGS; GWAS meta analysis) || id:ieu-a-1127	Ratio of apolipoprotein B to apolipoprotein A1 levels	MR Egger	81	-0.0612702	0.0402301	0.131754	-0.140121	0.0175808	0.940569	0.869253	1.01774	0.356909
ebi-cfb233-GCST90301947	ieu-a-1127	ER+ Breast cancer (Combined Oncoarray; iCOGS; GWAS meta analysis) || id:ieu-a-1127	Ratio of apolipoprotein B to apolipoprotein A1 levels	Weighted median	81	-0.0256928	0.0280987	0.360519	-0.0807663	0.0293807	0.974634	0.922409	1.02982	0.700008
ebi-cfb233-GCST90301947	ieu-a-1127	ER+ Breast cancer (Combined Oncoarray; iCOGS; GWAS meta analysis) || id:ieu-a-1127	Ratio of apolipoprotein B to apolipoprotein A1 levels	Weighted mode	81	-0.0403974	0.0233425	0.0873722	-0.0861487	0.00535392	0.960408	0.917458	1.00537	0.216572
ebi-cfb233-GCST90301948	ieu-a-1127	ER+ Breast cancer (Combined Oncoarray; iCOGS; GWAS meta analysis) || id:ieu-a-1127	3-Hydroxybutyrate levels	Inverse variance weighted (multiplicative random effects)	12	0.0449281	0.0885025	0.6117	-0.128537	0.218393	1.04595	0.879381	1.24408	0.833487
ebi-cfb233-GCST90301948	ieu-a-1127	ER+ Breast cancer (Combined Oncoarray; iCOGS; GWAS meta analysis) || id:ieu-a-1127	3-Hydroxybutyrate levels	MR Egger	12	0.0653586	0.220488	0.772969	-0.366798	0.497515	1.06754	0.69295	1.64463	0.941516
ebi-cfb233-GCST90301948	ieu-a-1127	ER+ Breast cancer (Combined Oncoarray; iCOGS; GWAS meta analysis) || id:ieu-a-1127	3-Hydroxybutyrate levels	Weighted median	12	0.00379334	0.0924772	0.967281	-0.177462	0.185049	1.0038	0.837393	1.20328	0.997427
ebi-cfb233-GCST90301948	ieu-a-1127	ER+ Breast cancer (Combined Oncoarray; iCOGS; GWAS meta analysis) || id:ieu-a-1127	3-Hydroxybutyrate levels	Weighted mode	12	-0.194888	0.20902	0.37115	-0.604568	0.214792	0.822927	0.546311	1.2396	0.655137
ebi-cfb233-GCST90301949	ieu-a-1127	ER+ Breast cancer (Combined Oncoarray; iCOGS; GWAS meta analysis) || id:ieu-a-1127	Citrate levels	Inverse variance weighted (multiplicative random effects)	15	0.15222	0.0600311	0.0112229	0.0345588	0.269881	1.16442	1.03516	1.30981	0.045085
ebi-cfb233-GCST90301949	ieu-a-1127	ER+ Breast cancer (Combined Oncoarray; iCOGS; GWAS meta analysis) || id:ieu-a-1127	Citrate levels	MR Egger	15	-0.138419	0.109398	0.227979	-0.352838	0.0760002	0.870734	0.702691	1.07896	0.457923
ebi-cfb233-GCST90301949	ieu-a-1127	ER+ Breast cancer (Combined Oncoarray; iCOGS; GWAS meta analysis) || id:ieu-a-1127	Citrate levels	Weighted median	15	0.099756	0.058012	0.0855097	-0.0139475	0.213459	1.1049	0.986149	1.23795	0.211955
ebi-cfb233-GCST90301949	ieu-a-1127	ER+ Breast cancer (Combined Oncoarray; iCOGS; GWAS meta analysis) || id:ieu-a-1127	Citrate levels	Weighted mode	15	0.0808668	0.0598249	0.1979	-0.03639	0.198124	1.08423	0.964264	1.21911	0.415412
ebi-cfb233-GCST90301950	ieu-a-1127	ER+ Breast cancer (Combined Oncoarray; iCOGS; GWAS meta analysis) || id:ieu-a-1127	Conjugated linoleic acid	Inverse variance weighted	12	-0.152019	0.0519413	0.00342536	-0.253824	-0.0502137	0.858972	0.775829	0.951026	0.0218353
ebi-cfb233-GCST90301950	ieu-a-1127	ER+ Breast cancer (Combined Oncoarray; iCOGS; GWAS meta analysis) || id:ieu-a-1127	Conjugated linoleic acid	MR Egger	12	-0.259295	0.146229	0.106596	-0.545904	0.0273147	0.771596	0.579318	1.02769	0.310376
ebi-cfb233-GCST90301950	ieu-a-1127	ER+ Breast cancer (Combined Oncoarray; iCOGS; GWAS meta analysis) || id:ieu-a-1127	Conjugated linoleic acid	Weighted median	12	-0.22623	0.0664172	0.000658739	-0.356408	-0.0960526	0.797534	0.700187	0.908416	0.00374356
ebi-cfb233-GCST90301950	ieu-a-1127	ER+ Breast cancer (Combined Oncoarray; iCOGS; GWAS meta analysis) || id:ieu-a-1127	Conjugated linoleic acid	Weighted mode	12	-0.235422	0.0783851	0.0120065	-0.389057	-0.0817876	0.790237	0.677695	0.921468	0.048233
ebi-cfb233-GCST90301951	ieu-a-1127	ER+ Breast cancer (Combined Oncoarray; iCOGS; GWAS meta analysis) || id:ieu-a-1127	Ratio of conjugated linoleic acid to total fatty acids	Inverse variance weighted	4	-0.223225	0.105876	0.0349991	-0.430741	-0.0157086	0.799935	0.650027	0.984414	0.0982506
ebi-cfb233-GCST90301951	ieu-a-1127	ER+ Breast cancer (Combined Oncoarray; iCOGS; GWAS meta analysis) || id:ieu-a-1127	Ratio of conjugated linoleic acid to total fatty acids	MR Egger	4	-0.205689	0.607662	0.767225	-1.39671	0.985329	0.814086	0.247411	2.67869	0.941516
ebi-cfb233-GCST90301951	ieu-a-1127	ER+ Breast cancer (Combined Oncoarray; iCOGS; GWAS meta analysis) || id:ieu-a-1127	Ratio of conjugated linoleic acid to total fatty acids	Weighted median	4	-0.282727	0.111108	0.0109397	-0.500499	-0.0649558	0.753725	0.606228	0.937109	0.0439474
ebi-cfb233-GCST90301951	ieu-a-1127	ER+ Breast cancer (Combined Oncoarray; iCOGS; GWAS meta analysis) || id:ieu-a-1127	Ratio of conjugated linoleic acid to total fatty acids	Weighted mode	4	-0.36166	0.201267	0.170205	-0.756143	0.0328234	0.696519	0.469473	1.03337	0.367201
ebi-cfb233-GCST90301952	ieu-a-1127	ER+ Breast cancer (Combined Oncoarray; iCOGS; GWAS meta analysis) || id:ieu-a-1127	Creatinine levels	Inverse variance weighted (multiplicative random effects)	68	0.0125293	0.0370677	0.735354	-0.0601234	0.085182	1.01261	0.941648	1.08892	0.900741
ebi-cfb233-GCST90301952	ieu-a-1127	ER+ Breast cancer (Combined Oncoarray; iCOGS; GWAS meta analysis) || id:ieu-a-1127	Creatinine levels	MR Egger	68	-0.0654263	0.112154	0.561638	-0.285248	0.154395	0.936668	0.751828	1.16695	0.849751
ebi-cfb233-GCST90301952	ieu-a-1127	ER+ Breast cancer (Combined Oncoarray; iCOGS; GWAS meta analysis) || id:ieu-a-1127	Creatinine levels	Weighted median	68	0.00137509	0.0469329	0.976626	-0.0906135	0.0933636	1.00138	0.913371	1.09786	0.997427
ebi-cfb233-GCST90301952	ieu-a-1127	ER+ Breast cancer (Combined Oncoarray; iCOGS; GWAS meta analysis) || id:ieu-a-1127	Creatinine levels	Weighted mode	68	-0.0421728	0.0779552	0.59031	-0.194965	0.110619	0.958704	0.822863	1.11697	0.870521
ebi-cfb233-GCST90301953	ieu-a-1127	ER+ Breast cancer (Combined Oncoarray; iCOGS; GWAS meta analysis) || id:ieu-a-1127	Diacylglycerol levels	Inverse variance weighted (multiplicative random effects)	23	-0.0968375	0.0414589	0.0195044	-0.178097	-0.0155781	0.907703	0.836861	0.984543	0.0658626
ebi-cfb233-GCST90301953	ieu-a-1127	ER+ Breast cancer (Combined Oncoarray; iCOGS; GWAS meta analysis) || id:ieu-a-1127	Diacylglycerol levels	MR Egger	23	-0.237785	0.0877482	0.01312	-0.409771	-0.065798	0.788372	0.663802	0.93632	0.138643
ebi-cfb233-GCST90301953	ieu-a-1127	ER+ Breast cancer (Combined Oncoarray; iCOGS; GWAS meta analysis) || id:ieu-a-1127	Diacylglycerol levels	Weighted median	23	-0.122654	0.0436171	0.00492249	-0.208144	-0.0371645	0.88457	0.81209	0.963518	0.0220565
ebi-cfb233-GCST90301953	ieu-a-1127	ER+ Breast cancer (Combined Oncoarray; iCOGS; GWAS meta analysis) || id:ieu-a-1127	Diacylglycerol levels	Weighted mode	23	-0.144768	0.0456193	0.0043992	-0.234182	-0.0553538	0.865223	0.791218	0.94615	0.0202309
ebi-cfb233-GCST90301954	ieu-a-1127	ER+ Breast cancer (Combined Oncoarray; iCOGS; GWAS meta analysis) || id:ieu-a-1127	Ratio of diacylglycerol to triglycerides	Inverse variance weighted	9	-0.182864	0.06657	0.00601532	-0.313341	-0.0523869	0.832881	0.731	0.948962	0.0325947
ebi-cfb233-GCST90301954	ieu-a-1127	ER+ Breast cancer (Combined Oncoarray; iCOGS; GWAS meta analysis) || id:ieu-a-1127	Ratio of diacylglycerol to triglycerides	MR Egger	9	-0.213671	0.249418	0.41998	-0.702531	0.275188	0.807614	0.49533	1.31678	0.724854
ebi-cfb233-GCST90301954	ieu-a-1127	ER+ Breast cancer (Combined Oncoarray; iCOGS; GWAS meta analysis) || id:ieu-a-1127	Ratio of diacylglycerol to triglycerides	Weighted median	9	-0.208257	0.0834573	0.0125825	-0.371833	-0.0446807	0.811998	0.689469	0.956303	0.0496902
ebi-cfb233-GCST90301954	ieu-a-1127	ER+ Breast cancer (Combined Oncoarray; iCOGS; GWAS meta analysis) || id:ieu-a-1127	Ratio of diacylglycerol to triglycerides	Weighted mode	9	-0.235154	0.118405	0.0822791	-0.467227	-0.00308028	0.790449	0.626738	0.996924	0.20614
ebi-cfb233-GCST90301955	ieu-a-1127	ER+ Breast cancer (Combined Oncoarray; iCOGS; GWAS meta analysis) || id:ieu-a-1127	Docosahexaenoic acid (22:6) levels	Inverse variance weighted (multiplicative random effects)	41	-0.0354956	0.0319282	0.266253	-0.0980749	0.0270837	0.965127	0.906581	1.02745	0.484664
ebi-cfb233-GCST90301955	ieu-a-1127	ER+ Breast cancer (Combined Oncoarray; iCOGS; GWAS meta analysis) || id:ieu-a-1127	Docosahexaenoic acid (22:6) levels	MR Egger	41	-0.0426793	0.0531339	0.426705	-0.146822	0.0614632	0.958219	0.863448	1.06339	0.731046
ebi-cfb233-GCST90301955	ieu-a-1127	ER+ Breast cancer (Combined Oncoarray; iCOGS; GWAS meta analysis) || id:ieu-a-1127	Docosahexaenoic acid (22:6) levels	Weighted median	41	-0.0026491	0.0329286	0.935879	-0.0671891	0.0618909	0.997354	0.935018	1.06385	0.99327
ebi-cfb233-GCST90301955	ieu-a-1127	ER+ Breast cancer (Combined Oncoarray; iCOGS; GWAS meta analysis) || id:ieu-a-1127	Docosahexaenoic acid (22:6) levels	Weighted mode	41	-0.0155744	0.0317673	0.626625	-0.0778384	0.0466895	0.984546	0.925114	1.0478	0.901256
ebi-cfb233-GCST90301956	ieu-a-1127	ER+ Breast cancer (Combined Oncoarray; iCOGS; GWAS meta analysis) || id:ieu-a-1127	Ratio of 22:6 docosahexaenoic acid to total fatty acids	Inverse variance weighted (multiplicative random effects)	18	-0.00685101	0.0465351	0.882956	-0.0980597	0.0843577	0.993172	0.906595	1.08802	0.964539
ebi-cfb233-GCST90301956	ieu-a-1127	ER+ Breast cancer (Combined Oncoarray; iCOGS; GWAS meta analysis) || id:ieu-a-1127	Ratio of 22:6 docosahexaenoic acid to total fatty acids	MR Egger	18	-0.0114926	0.0689188	0.869651	-0.146573	0.123588	0.988573	0.863662	1.13155	0.956761
ebi-cfb233-GCST90301956	ieu-a-1127	ER+ Breast cancer (Combined Oncoarray; iCOGS; GWAS meta analysis) || id:ieu-a-1127	Ratio of 22:6 docosahexaenoic acid to total fatty acids	Weighted median	18	-0.00417367	0.0342886	0.903119	-0.0713792	0.0630319	0.995835	0.931109	1.06506	0.99327
ebi-cfb233-GCST90301956	ieu-a-1127	ER+ Breast cancer (Combined Oncoarray; iCOGS; GWAS meta analysis) || id:ieu-a-1127	Ratio of 22:6 docosahexaenoic acid to total fatty acids	Weighted mode	18	-0.00379981	0.0334997	0.91102	-0.0694593	0.0618596	0.996207	0.932898	1.06381	0.98405
ebi-cfb233-GCST90301957	ieu-a-1127	ER+ Breast cancer (Combined Oncoarray; iCOGS; GWAS meta analysis) || id:ieu-a-1127	Esterified cholesterol levels	Inverse variance weighted (multiplicative random effects)	79	0.0160666	0.0233503	0.49141	-0.0297	0.0618331	1.0162	0.970737	1.06378	0.748357
ebi-cfb233-GCST90301957	ieu-a-1127	ER+ Breast cancer (Combined Oncoarray; iCOGS; GWAS meta analysis) || id:ieu-a-1127	Esterified cholesterol levels	MR Egger	79	-0.00798258	0.0353623	0.822004	-0.0772926	0.0613275	0.992049	0.925619	1.06325	0.950296
ebi-cfb233-GCST90301957	ieu-a-1127	ER+ Breast cancer (Combined Oncoarray; iCOGS; GWAS meta analysis) || id:ieu-a-1127	Esterified cholesterol levels	Weighted median	79	0.00493499	0.0292325	0.865939	-0.0523608	0.0622307	1.00495	0.948986	1.06421	0.99327
ebi-cfb233-GCST90301957	ieu-a-1127	ER+ Breast cancer (Combined Oncoarray; iCOGS; GWAS meta analysis) || id:ieu-a-1127	Esterified cholesterol levels	Weighted mode	79	0.00640082	0.0258853	0.805344	-0.0443344	0.0571361	1.00642	0.956634	1.0588	0.973646
ebi-cfb233-GCST90301958	ieu-a-1127	ER+ Breast cancer (Combined Oncoarray; iCOGS; GWAS meta analysis) || id:ieu-a-1127	Estimated description of fatty acid chain length not actual carbon number	Inverse variance weighted (multiplicative random effects)	21	-0.0359774	0.0345625	0.297905	-0.10372	0.0317652	0.964662	0.901478	1.03228	0.521894
ebi-cfb233-GCST90301958	ieu-a-1127	ER+ Breast cancer (Combined Oncoarray; iCOGS; GWAS meta analysis) || id:ieu-a-1127	Estimated description of fatty acid chain length not actual carbon number	MR Egger	21	-0.00559418	0.0504052	0.912793	-0.104388	0.0932001	0.994421	0.900875	1.09768	0.971635
ebi-cfb233-GCST90301958	ieu-a-1127	ER+ Breast cancer (Combined Oncoarray; iCOGS; GWAS meta analysis) || id:ieu-a-1127	Estimated description of fatty acid chain length not actual carbon number	Weighted median	21	-0.0141306	0.0316889	0.655659	-0.0762409	0.0479797	0.985969	0.926593	1.04915	0.99327
ebi-cfb233-GCST90301958	ieu-a-1127	ER+ Breast cancer (Combined Oncoarray; iCOGS; GWAS meta analysis) || id:ieu-a-1127	Estimated description of fatty acid chain length not actual carbon number	Weighted mode	21	-0.0227587	0.0343304	0.514943	-0.0900463	0.0445289	0.977498	0.913889	1.04554	0.816202
ebi-cfb233-GCST90301959	ieu-a-1127	ER+ Breast cancer (Combined Oncoarray; iCOGS; GWAS meta analysis) || id:ieu-a-1127	Omega-3 fatty acids levels	Inverse variance weighted (multiplicative random effects)	43	-0.0415653	0.0272008	0.12649	-0.0948789	0.0117483	0.959287	0.909483	1.01182	0.275441
ebi-cfb233-GCST90301959	ieu-a-1127	ER+ Breast cancer (Combined Oncoarray; iCOGS; GWAS meta analysis) || id:ieu-a-1127	Omega-3 fatty acids levels	MR Egger	43	-0.0211525	0.0436802	0.630779	-0.106766	0.0644607	0.97907	0.898736	1.06658	0.879114
ebi-cfb233-GCST90301959	ieu-a-1127	ER+ Breast cancer (Combined Oncoarray; iCOGS; GWAS meta analysis) || id:ieu-a-1127	Omega-3 fatty acids levels	Weighted median	43	-0.00280974	0.0320186	0.930073	-0.0655661	0.0599467	0.997194	0.936537	1.06178	0.99327
ebi-cfb233-GCST90301959	ieu-a-1127	ER+ Breast cancer (Combined Oncoarray; iCOGS; GWAS meta analysis) || id:ieu-a-1127	Omega-3 fatty acids levels	Weighted mode	43	-0.0192802	0.0303913	0.52926	-0.0788472	0.0402867	0.980904	0.924181	1.04111	0.830424
ebi-cfb233-GCST90301960	ieu-a-1127	ER+ Breast cancer (Combined Oncoarray; iCOGS; GWAS meta analysis) || id:ieu-a-1127	Ratio of omega-3 fatty acids to total fatty acids	Inverse variance weighted (multiplicative random effects)	20	-0.00508498	0.0432897	0.906492	-0.0899327	0.0797628	0.994928	0.913993	1.08303	0.964539
ebi-cfb233-GCST90301960	ieu-a-1127	ER+ Breast cancer (Combined Oncoarray; iCOGS; GWAS meta analysis) || id:ieu-a-1127	Ratio of omega-3 fatty acids to total fatty acids	MR Egger	20	0.00120491	0.0567205	0.983286	-0.109967	0.112377	1.00121	0.895863	1.11893	0.986293
ebi-cfb233-GCST90301960	ieu-a-1127	ER+ Breast cancer (Combined Oncoarray; iCOGS; GWAS meta analysis) || id:ieu-a-1127	Ratio of omega-3 fatty acids to total fatty acids	Weighted median	20	-0.00643234	0.0262036	0.806088	-0.0577914	0.0449267	0.993588	0.943847	1.04595	0.99327
ebi-cfb233-GCST90301960	ieu-a-1127	ER+ Breast cancer (Combined Oncoarray; iCOGS; GWAS meta analysis) || id:ieu-a-1127	Ratio of omega-3 fatty acids to total fatty acids	Weighted mode	20	-0.00652007	0.0247365	0.79494	-0.0550037	0.0419635	0.993501	0.946482	1.04286	0.973646
ebi-cfb233-GCST90301961	ieu-a-1127	ER+ Breast cancer (Combined Oncoarray; iCOGS; GWAS meta analysis) || id:ieu-a-1127	Omega-6 fatty acids levels	Inverse variance weighted (multiplicative random effects)	70	0.00390601	0.0273317	0.88636	-0.0496641	0.0574761	1.00391	0.951549	1.05916	0.964539
ebi-cfb233-GCST90301961	ieu-a-1127	ER+ Breast cancer (Combined Oncoarray; iCOGS; GWAS meta analysis) || id:ieu-a-1127	Omega-6 fatty acids levels	MR Egger	70	-0.0729401	0.044771	0.107899	-0.160691	0.0148111	0.929656	0.851555	1.01492	0.310376
ebi-cfb233-GCST90301961	ieu-a-1127	ER+ Breast cancer (Combined Oncoarray; iCOGS; GWAS meta analysis) || id:ieu-a-1127	Omega-6 fatty acids levels	Weighted median	70	0.00150076	0.0324642	0.963128	-0.0621291	0.0651306	1.0015	0.939762	1.0673	0.997427
ebi-cfb233-GCST90301961	ieu-a-1127	ER+ Breast cancer (Combined Oncoarray; iCOGS; GWAS meta analysis) || id:ieu-a-1127	Omega-6 fatty acids levels	Weighted mode	70	-0.00466366	0.0308207	0.880168	-0.0650723	0.055745	0.995347	0.937	1.05733	0.980857
ebi-cfb233-GCST90301962	ieu-a-1127	ER+ Breast cancer (Combined Oncoarray; iCOGS; GWAS meta analysis) || id:ieu-a-1127	Ratio of omega-6 fatty acids to total fatty acids	Inverse variance weighted (multiplicative random effects)	32	0.136319	0.041435	0.00100206	0.0551064	0.217532	1.14605	1.05665	1.243	0.0137341
ebi-cfb233-GCST90301962	ieu-a-1127	ER+ Breast cancer (Combined Oncoarray; iCOGS; GWAS meta analysis) || id:ieu-a-1127	Ratio of omega-6 fatty acids to total fatty acids	MR Egger	32	0.0353159	0.0685863	0.610388	-0.0991132	0.169745	1.03595	0.90564	1.185	0.879114
ebi-cfb233-GCST90301962	ieu-a-1127	ER+ Breast cancer (Combined Oncoarray; iCOGS; GWAS meta analysis) || id:ieu-a-1127	Ratio of omega-6 fatty acids to total fatty acids	Weighted median	32	0.121147	0.04545	0.00768732	0.0320651	0.210229	1.12879	1.03258	1.23396	0.0326379
ebi-cfb233-GCST90301962	ieu-a-1127	ER+ Breast cancer (Combined Oncoarray; iCOGS; GWAS meta analysis) || id:ieu-a-1127	Ratio of omega-6 fatty acids to total fatty acids	Weighted mode	32	0.087888	0.0429892	0.0494842	0.00362923	0.172147	1.09187	1.00364	1.18785	0.140608
ebi-cfb233-GCST90301963	ieu-a-1127	ER+ Breast cancer (Combined Oncoarray; iCOGS; GWAS meta analysis) || id:ieu-a-1127	Free cholesterol levels	Inverse variance weighted (multiplicative random effects)	78	0.00950676	0.0242378	0.694889	-0.0379993	0.0570129	1.00955	0.962714	1.05867	0.88475
ebi-cfb233-GCST90301963	ieu-a-1127	ER+ Breast cancer (Combined Oncoarray; iCOGS; GWAS meta analysis) || id:ieu-a-1127	Free cholesterol levels	MR Egger	78	0.00820055	0.0366747	0.823667	-0.0636818	0.0800829	1.00823	0.938304	1.08338	0.950296
ebi-cfb233-GCST90301963	ieu-a-1127	ER+ Breast cancer (Combined Oncoarray; iCOGS; GWAS meta analysis) || id:ieu-a-1127	Free cholesterol levels	Weighted median	78	0.00713812	0.0272556	0.793402	-0.0462829	0.0605591	1.00716	0.954772	1.06243	0.99327
ebi-cfb233-GCST90301963	ieu-a-1127	ER+ Breast cancer (Combined Oncoarray; iCOGS; GWAS meta analysis) || id:ieu-a-1127	Free cholesterol levels	Weighted mode	78	0.0168289	0.022878	0.464212	-0.0280119	0.0616698	1.01697	0.972377	1.06361	0.772581
ebi-cfb233-GCST90301964	ieu-a-1127	ER+ Breast cancer (Combined Oncoarray; iCOGS; GWAS meta analysis) || id:ieu-a-1127	Glucose levels	Inverse variance weighted (multiplicative random effects)	29	0.00606846	0.0564953	0.914459	-0.104662	0.116799	1.00609	0.900629	1.12389	0.964539
ebi-cfb233-GCST90301964	ieu-a-1127	ER+ Breast cancer (Combined Oncoarray; iCOGS; GWAS meta analysis) || id:ieu-a-1127	Glucose levels	MR Egger	29	0.0899024	0.121856	0.467013	-0.148934	0.328739	1.09407	0.861626	1.38922	0.768734
ebi-cfb233-GCST90301964	ieu-a-1127	ER+ Breast cancer (Combined Oncoarray; iCOGS; GWAS meta analysis) || id:ieu-a-1127	Glucose levels	Weighted median	29	-0.0112283	0.0599332	0.851388	-0.128697	0.106241	0.988834	0.87924	1.11209	0.99327
ebi-cfb233-GCST90301964	ieu-a-1127	ER+ Breast cancer (Combined Oncoarray; iCOGS; GWAS meta analysis) || id:ieu-a-1127	Glucose levels	Weighted mode	29	-0.0204172	0.059529	0.734176	-0.137094	0.0962596	0.97979	0.871888	1.10104	0.964446
ebi-cfb233-GCST90301965	ieu-a-1127	ER+ Breast cancer (Combined Oncoarray; iCOGS; GWAS meta analysis) || id:ieu-a-1127	Glutamine levels	Inverse variance weighted (multiplicative random effects)	29	0.015498	0.0551744	0.778794	-0.0926438	0.12364	1.01562	0.911518	1.13161	0.914887
ebi-cfb233-GCST90301965	ieu-a-1127	ER+ Breast cancer (Combined Oncoarray; iCOGS; GWAS meta analysis) || id:ieu-a-1127	Glutamine levels	MR Egger	29	0.0513969	0.118206	0.667159	-0.180288	0.283082	1.05274	0.83503	1.32721	0.891251
ebi-cfb233-GCST90301965	ieu-a-1127	ER+ Breast cancer (Combined Oncoarray; iCOGS; GWAS meta analysis) || id:ieu-a-1127	Glutamine levels	Weighted median	29	0.0855663	0.0628459	0.173348	-0.0376117	0.208744	1.08933	0.963087	1.23213	0.363874
ebi-cfb233-GCST90301965	ieu-a-1127	ER+ Breast cancer (Combined Oncoarray; iCOGS; GWAS meta analysis) || id:ieu-a-1127	Glutamine levels	Weighted mode	29	0.0827562	0.0807532	0.314228	-0.0755201	0.241033	1.08628	0.927261	1.27256	0.56756
ebi-cfb233-GCST90301966	ieu-a-1127	ER+ Breast cancer (Combined Oncoarray; iCOGS; GWAS meta analysis) || id:ieu-a-1127	Glycerol levels	Inverse variance weighted	3	-0.130549	0.095742	0.172708	-0.318204	0.057105	0.877613	0.727454	1.05877	0.34394
ebi-cfb233-GCST90301966	ieu-a-1127	ER+ Breast cancer (Combined Oncoarray; iCOGS; GWAS meta analysis) || id:ieu-a-1127	Glycerol levels	MR Egger	3	0.103105	0.482782	0.866053	-0.843148	1.04936	1.10861	0.430353	2.85582	0.956761
ebi-cfb233-GCST90301966	ieu-a-1127	ER+ Breast cancer (Combined Oncoarray; iCOGS; GWAS meta analysis) || id:ieu-a-1127	Glycerol levels	Weighted median	3	-0.17834	0.100766	0.0767536	-0.375841	0.0191615	0.836658	0.686711	1.01935	0.197129
ebi-cfb233-GCST90301966	ieu-a-1127	ER+ Breast cancer (Combined Oncoarray; iCOGS; GWAS meta analysis) || id:ieu-a-1127	Glycerol levels	Weighted mode	3	-0.198493	0.121829	0.244812	-0.437278	0.0402929	0.819966	0.645792	1.04112	0.490664
ebi-cfb233-GCST90301967	ieu-a-1127	ER+ Breast cancer (Combined Oncoarray; iCOGS; GWAS meta analysis) || id:ieu-a-1127	Glycine levels	Inverse variance weighted (multiplicative random effects)	30	0.00528762	0.0244063	0.828481	-0.0425487	0.053124	1.0053	0.958344	1.05456	0.950917
ebi-cfb233-GCST90301967	ieu-a-1127	ER+ Breast cancer (Combined Oncoarray; iCOGS; GWAS meta analysis) || id:ieu-a-1127	Glycine levels	MR Egger	30	-0.00166139	0.0314761	0.95828	-0.0633545	0.0600317	0.99834	0.938611	1.06187	0.978998
ebi-cfb233-GCST90301967	ieu-a-1127	ER+ Breast cancer (Combined Oncoarray; iCOGS; GWAS meta analysis) || id:ieu-a-1127	Glycine levels	Weighted median	30	0.00155222	0.0176522	0.929929	-0.0330461	0.0361505	1.00155	0.967494	1.03681	0.99327
ebi-cfb233-GCST90301967	ieu-a-1127	ER+ Breast cancer (Combined Oncoarray; iCOGS; GWAS meta analysis) || id:ieu-a-1127	Glycine levels	Weighted mode	30	-0.00032394	0.017401	0.985275	-0.0344299	0.0337821	0.999676	0.966156	1.03436	0.986854
ebi-cfb233-GCST90301968	ieu-a-1127	ER+ Breast cancer (Combined Oncoarray; iCOGS; GWAS meta analysis) || id:ieu-a-1127	Glycoprotein acetylation	Inverse variance weighted (multiplicative random effects)	36	-0.0431213	0.0427598	0.313236	-0.12693	0.0406879	0.957795	0.880795	1.04153	0.536648
ebi-cfb233-GCST90301968	ieu-a-1127	ER+ Breast cancer (Combined Oncoarray; iCOGS; GWAS meta analysis) || id:ieu-a-1127	Glycoprotein acetylation	MR Egger	36	-0.131864	0.0743964	0.0852797	-0.277681	0.0139525	0.87646	0.757538	1.01405	0.268516
ebi-cfb233-GCST90301968	ieu-a-1127	ER+ Breast cancer (Combined Oncoarray; iCOGS; GWAS meta analysis) || id:ieu-a-1127	Glycoprotein acetylation	Weighted median	36	-0.101538	0.051025	0.0465949	-0.201547	-0.0015289	0.903447	0.817465	0.998472	0.134032
ebi-cfb233-GCST90301968	ieu-a-1127	ER+ Breast cancer (Combined Oncoarray; iCOGS; GWAS meta analysis) || id:ieu-a-1127	Glycoprotein acetylation	Weighted mode	36	-0.155621	0.0617181	0.0163919	-0.276589	-0.0346539	0.855883	0.758366	0.96594	0.0626117
ebi-cfb233-GCST90301969	ieu-a-1127	ER+ Breast cancer (Combined Oncoarray; iCOGS; GWAS meta analysis) || id:ieu-a-1127	Total cholesterol in HDL2	Inverse variance weighted (multiplicative random effects)	82	0.0805483	0.0267606	0.00261284	0.0280975	0.132999	1.08388	1.0285	1.14225	0.0187047
ebi-cfb233-GCST90301969	ieu-a-1127	ER+ Breast cancer (Combined Oncoarray; iCOGS; GWAS meta analysis) || id:ieu-a-1127	Total cholesterol in HDL2	MR Egger	82	0.0841292	0.0462313	0.0725385	-0.00648416	0.174743	1.08777	0.993537	1.19094	0.252261
ebi-cfb233-GCST90301969	ieu-a-1127	ER+ Breast cancer (Combined Oncoarray; iCOGS; GWAS meta analysis) || id:ieu-a-1127	Total cholesterol in HDL2	Weighted median	82	0.0728398	0.032945	0.0270391	0.00826763	0.137412	1.07556	1.0083	1.1473	0.0954563
ebi-cfb233-GCST90301969	ieu-a-1127	ER+ Breast cancer (Combined Oncoarray; iCOGS; GWAS meta analysis) || id:ieu-a-1127	Total cholesterol in HDL2	Weighted mode	82	0.0679099	0.0300742	0.0266311	0.00896433	0.126855	1.07027	1.009	1.13525	0.0886436
ebi-cfb233-GCST90301970	ieu-a-1127	ER+ Breast cancer (Combined Oncoarray; iCOGS; GWAS meta analysis) || id:ieu-a-1127	Total cholesterol in HDL3	Inverse variance weighted (multiplicative random effects)	42	0.0325043	0.0328409	0.322297	-0.0318639	0.0968725	1.03304	0.968638	1.10172	0.54814
ebi-cfb233-GCST90301970	ieu-a-1127	ER+ Breast cancer (Combined Oncoarray; iCOGS; GWAS meta analysis) || id:ieu-a-1127	Total cholesterol in HDL3	MR Egger	42	0.0246017	0.0565985	0.666137	-0.0863313	0.135535	1.02491	0.91729	1.14515	0.891251
ebi-cfb233-GCST90301970	ieu-a-1127	ER+ Breast cancer (Combined Oncoarray; iCOGS; GWAS meta analysis) || id:ieu-a-1127	Total cholesterol in HDL3	Weighted median	42	0.0274235	0.0355031	0.439862	-0.0421626	0.0970096	1.0278	0.958714	1.10187	0.806991
ebi-cfb233-GCST90301970	ieu-a-1127	ER+ Breast cancer (Combined Oncoarray; iCOGS; GWAS meta analysis) || id:ieu-a-1127	Total cholesterol in HDL3	Weighted mode	42	0.03986	0.0307499	0.202133	-0.0204097	0.10013	1.04067	0.979797	1.10531	0.420509
ebi-cfb233-GCST90301971	ieu-a-1127	ER+ Breast cancer (Combined Oncoarray; iCOGS; GWAS meta analysis) || id:ieu-a-1127	Total cholesterol levels in HDL	Inverse variance weighted (multiplicative random effects)	80	0.0760185	0.0281187	0.00686165	0.0209058	0.131131	1.07898	1.02113	1.14012	0.0344686
ebi-cfb233-GCST90301971	ieu-a-1127	ER+ Breast cancer (Combined Oncoarray; iCOGS; GWAS meta analysis) || id:ieu-a-1127	Total cholesterol levels in HDL	MR Egger	80	0.0678829	0.0491578	0.171248	-0.0284664	0.164232	1.07024	0.971935	1.17849	0.391185
ebi-cfb233-GCST90301971	ieu-a-1127	ER+ Breast cancer (Combined Oncoarray; iCOGS; GWAS meta analysis) || id:ieu-a-1127	Total cholesterol levels in HDL	Weighted median	80	0.0637417	0.0313911	0.0422991	0.00221514	0.125268	1.06582	1.00222	1.13345	0.127721
ebi-cfb233-GCST90301971	ieu-a-1127	ER+ Breast cancer (Combined Oncoarray; iCOGS; GWAS meta analysis) || id:ieu-a-1127	Total cholesterol levels in HDL	Weighted mode	80	0.0599358	0.0284886	0.0385723	0.0040982	0.115773	1.06177	1.00411	1.12274	0.115884
ebi-cfb233-GCST90301972	ieu-a-1127	ER+ Breast cancer (Combined Oncoarray; iCOGS; GWAS meta analysis) || id:ieu-a-1127	Mean diameter of HDL particles	Inverse variance weighted (multiplicative random effects)	84	0.0861392	0.0234405	0.000238033	0.0401958	0.132083	1.08996	1.04101	1.1412	0.0110924
ebi-cfb233-GCST90301972	ieu-a-1127	ER+ Breast cancer (Combined Oncoarray; iCOGS; GWAS meta analysis) || id:ieu-a-1127	Mean diameter of HDL particles	MR Egger	84	0.0991328	0.0377221	0.0102509	0.0251975	0.173068	1.10421	1.02552	1.18895	0.136718
ebi-cfb233-GCST90301972	ieu-a-1127	ER+ Breast cancer (Combined Oncoarray; iCOGS; GWAS meta analysis) || id:ieu-a-1127	Mean diameter of HDL particles	Weighted median	84	0.0836261	0.0256274	0.00110179	0.0333965	0.133856	1.08722	1.03396	1.14323	0.00583446
ebi-cfb233-GCST90301972	ieu-a-1127	ER+ Breast cancer (Combined Oncoarray; iCOGS; GWAS meta analysis) || id:ieu-a-1127	Mean diameter of HDL particles	Weighted mode	84	0.0845143	0.024165	0.000757545	0.0371509	0.131878	1.08819	1.03785	1.14097	0.004903
ebi-cfb233-GCST90301973	ieu-a-1127	ER+ Breast cancer (Combined Oncoarray; iCOGS; GWAS meta analysis) || id:ieu-a-1127	Triglyceride levels in HDL	Inverse variance weighted (multiplicative random effects)	54	-0.0296357	0.0270209	0.272743	-0.0825966	0.0233253	0.970799	0.920722	1.0236	0.4912
ebi-cfb233-GCST90301973	ieu-a-1127	ER+ Breast cancer (Combined Oncoarray; iCOGS; GWAS meta analysis) || id:ieu-a-1127	Triglyceride levels in HDL	MR Egger	54	-0.0715477	0.0420853	0.0950933	-0.154035	0.0109394	0.930952	0.857242	1.011	0.291536
ebi-cfb233-GCST90301973	ieu-a-1127	ER+ Breast cancer (Combined Oncoarray; iCOGS; GWAS meta analysis) || id:ieu-a-1127	Triglyceride levels in HDL	Weighted median	54	-0.0153913	0.0319707	0.63022	-0.0780539	0.0472714	0.984727	0.924915	1.04841	0.99327
ebi-cfb233-GCST90301973	ieu-a-1127	ER+ Breast cancer (Combined Oncoarray; iCOGS; GWAS meta analysis) || id:ieu-a-1127	Triglyceride levels in HDL	Weighted mode	54	-0.0288321	0.0250919	0.255691	-0.0780122	0.020348	0.97158	0.924953	1.02056	0.500638
ebi-cfb233-GCST90301974	ieu-a-1127	ER+ Breast cancer (Combined Oncoarray; iCOGS; GWAS meta analysis) || id:ieu-a-1127	Histidine levels	Inverse variance weighted (multiplicative random effects)	16	-0.0294778	0.0682177	0.665659	-0.163184	0.104229	0.970952	0.849435	1.10985	0.862263
ebi-cfb233-GCST90301974	ieu-a-1127	ER+ Breast cancer (Combined Oncoarray; iCOGS; GWAS meta analysis) || id:ieu-a-1127	Histidine levels	MR Egger	16	0.0385352	0.15995	0.81311	-0.274968	0.352038	1.03929	0.759597	1.42196	0.950296
ebi-cfb233-GCST90301974	ieu-a-1127	ER+ Breast cancer (Combined Oncoarray; iCOGS; GWAS meta analysis) || id:ieu-a-1127	Histidine levels	Weighted median	16	-0.00235711	0.0637797	0.970519	-0.127365	0.122651	0.997646	0.880412	1.13049	0.997427
ebi-cfb233-GCST90301974	ieu-a-1127	ER+ Breast cancer (Combined Oncoarray; iCOGS; GWAS meta analysis) || id:ieu-a-1127	Histidine levels	Weighted mode	16	0.00944712	0.0638825	0.884405	-0.115763	0.134657	1.00949	0.890687	1.14414	0.980857
ebi-cfb233-GCST90301975	ieu-a-1127	ER+ Breast cancer (Combined Oncoarray; iCOGS; GWAS meta analysis) || id:ieu-a-1127	Total Cholesterol in IDL	Inverse variance weighted (multiplicative random effects)	82	-0.00651185	0.0232155	0.779098	-0.0520143	0.0389906	0.993509	0.949315	1.03976	0.914887
ebi-cfb233-GCST90301975	ieu-a-1127	ER+ Breast cancer (Combined Oncoarray; iCOGS; GWAS meta analysis) || id:ieu-a-1127	Total Cholesterol in IDL	MR Egger	82	0.00546432	0.0330104	0.868942	-0.0592361	0.0701647	1.00548	0.942484	1.07268	0.956761
ebi-cfb233-GCST90301975	ieu-a-1127	ER+ Breast cancer (Combined Oncoarray; iCOGS; GWAS meta analysis) || id:ieu-a-1127	Total Cholesterol in IDL	Weighted median	82	0.00440105	0.0281023	0.875554	-0.0506794	0.0594815	1.00441	0.950583	1.06129	0.99327
ebi-cfb233-GCST90301975	ieu-a-1127	ER+ Breast cancer (Combined Oncoarray; iCOGS; GWAS meta analysis) || id:ieu-a-1127	Total Cholesterol in IDL	Weighted mode	82	0.0120033	0.0214242	0.576844	-0.0299882	0.0539947	1.01208	0.970457	1.05548	0.8631
ebi-cfb233-GCST90301976	ieu-a-1127	ER+ Breast cancer (Combined Oncoarray; iCOGS; GWAS meta analysis) || id:ieu-a-1127	Cholesteryl esters to total lipids ratio in IDL	Inverse variance weighted (multiplicative random effects)	46	0.0207391	0.029371	0.480119	-0.0368279	0.0783062	1.02096	0.963842	1.08145	0.735973
ebi-cfb233-GCST90301976	ieu-a-1127	ER+ Breast cancer (Combined Oncoarray; iCOGS; GWAS meta analysis) || id:ieu-a-1127	Cholesteryl esters to total lipids ratio in IDL	MR Egger	46	0.0234515	0.0415213	0.575074	-0.0579302	0.104833	1.02373	0.943716	1.11053	0.853453
ebi-cfb233-GCST90301976	ieu-a-1127	ER+ Breast cancer (Combined Oncoarray; iCOGS; GWAS meta analysis) || id:ieu-a-1127	Cholesteryl esters to total lipids ratio in IDL	Weighted median	46	-0.00626603	0.033122	0.849952	-0.0711852	0.0586531	0.993754	0.931289	1.06041	0.99327
ebi-cfb233-GCST90301976	ieu-a-1127	ER+ Breast cancer (Combined Oncoarray; iCOGS; GWAS meta analysis) || id:ieu-a-1127	Cholesteryl esters to total lipids ratio in IDL	Weighted mode	46	-0.00130297	0.0267092	0.961308	-0.0536531	0.0510471	0.998698	0.947761	1.05237	0.98405
ebi-cfb233-GCST90301977	ieu-a-1127	ER+ Breast cancer (Combined Oncoarray; iCOGS; GWAS meta analysis) || id:ieu-a-1127	Cholesterol esters in IDL	Inverse variance weighted (multiplicative random effects)	80	-0.000587494	0.0248215	0.981117	-0.0492377	0.0480627	0.999413	0.951955	1.04924	0.991587
ebi-cfb233-GCST90301977	ieu-a-1127	ER+ Breast cancer (Combined Oncoarray; iCOGS; GWAS meta analysis) || id:ieu-a-1127	Cholesterol esters in IDL	MR Egger	80	0.000759616	0.0358628	0.983155	-0.0695315	0.0710507	1.00076	0.932831	1.07364	0.986293
ebi-cfb233-GCST90301977	ieu-a-1127	ER+ Breast cancer (Combined Oncoarray; iCOGS; GWAS meta analysis) || id:ieu-a-1127	Cholesterol esters in IDL	Weighted median	80	0.00546241	0.029336	0.852286	-0.0520361	0.0629609	1.00548	0.949295	1.06499	0.99327
ebi-cfb233-GCST90301977	ieu-a-1127	ER+ Breast cancer (Combined Oncoarray; iCOGS; GWAS meta analysis) || id:ieu-a-1127	Cholesterol esters in IDL	Weighted mode	80	0.0130348	0.0234566	0.579986	-0.0329401	0.0590098	1.01312	0.967597	1.06079	0.8631
ebi-cfb233-GCST90301978	ieu-a-1127	ER+ Breast cancer (Combined Oncoarray; iCOGS; GWAS meta analysis) || id:ieu-a-1127	Cholesteryl esters to total lipids ratio in IDL	Inverse variance weighted (multiplicative random effects)	30	-0.0159214	0.0308475	0.605761	-0.0763825	0.0445396	0.984205	0.926462	1.04555	0.833487
ebi-cfb233-GCST90301978	ieu-a-1127	ER+ Breast cancer (Combined Oncoarray; iCOGS; GWAS meta analysis) || id:ieu-a-1127	Cholesteryl esters to total lipids ratio in IDL	MR Egger	30	-0.0448207	0.0470299	0.348733	-0.136999	0.0473579	0.956169	0.871971	1.0485	0.644362
ebi-cfb233-GCST90301978	ieu-a-1127	ER+ Breast cancer (Combined Oncoarray; iCOGS; GWAS meta analysis) || id:ieu-a-1127	Cholesteryl esters to total lipids ratio in IDL	Weighted median	30	-0.00741832	0.0330635	0.822473	-0.0722229	0.0573862	0.992609	0.930324	1.05906	0.99327
ebi-cfb233-GCST90301978	ieu-a-1127	ER+ Breast cancer (Combined Oncoarray; iCOGS; GWAS meta analysis) || id:ieu-a-1127	Cholesteryl esters to total lipids ratio in IDL	Weighted mode	30	-0.0261985	0.0300289	0.390133	-0.0850551	0.0326581	0.974142	0.918462	1.0332	0.678366
ebi-cfb233-GCST90301979	ieu-a-1127	ER+ Breast cancer (Combined Oncoarray; iCOGS; GWAS meta analysis) || id:ieu-a-1127	Free cholesterol in IDL	Inverse variance weighted (multiplicative random effects)	87	0.00214221	0.0222045	0.923142	-0.0413785	0.0456629	1.00214	0.959466	1.04672	0.964539
ebi-cfb233-GCST90301979	ieu-a-1127	ER+ Breast cancer (Combined Oncoarray; iCOGS; GWAS meta analysis) || id:ieu-a-1127	Free cholesterol in IDL	MR Egger	87	0.0148944	0.0315373	0.637938	-0.0469187	0.0767075	1.01501	0.954165	1.07973	0.879114
ebi-cfb233-GCST90301979	ieu-a-1127	ER+ Breast cancer (Combined Oncoarray; iCOGS; GWAS meta analysis) || id:ieu-a-1127	Free cholesterol in IDL	Weighted median	87	0.00962416	0.027741	0.728645	-0.0447482	0.0639966	1.00967	0.956238	1.06609	0.99327
ebi-cfb233-GCST90301979	ieu-a-1127	ER+ Breast cancer (Combined Oncoarray; iCOGS; GWAS meta analysis) || id:ieu-a-1127	Free cholesterol in IDL	Weighted mode	87	0.0140395	0.0205312	0.49593	-0.0262016	0.0542807	1.01414	0.974139	1.05578	0.797211
ebi-cfb233-GCST90301980	ieu-a-1127	ER+ Breast cancer (Combined Oncoarray; iCOGS; GWAS meta analysis) || id:ieu-a-1127	Free cholesterol to total lipids ratio in IDL	Inverse variance weighted (multiplicative random effects)	57	0.0715416	0.0287008	0.0126786	0.0152881	0.127795	1.07416	1.01541	1.13632	0.0484283
ebi-cfb233-GCST90301980	ieu-a-1127	ER+ Breast cancer (Combined Oncoarray; iCOGS; GWAS meta analysis) || id:ieu-a-1127	Free cholesterol to total lipids ratio in IDL	MR Egger	57	0.0548419	0.0426645	0.204031	-0.0287804	0.138464	1.05637	0.97163	1.14851	0.432174
ebi-cfb233-GCST90301980	ieu-a-1127	ER+ Breast cancer (Combined Oncoarray; iCOGS; GWAS meta analysis) || id:ieu-a-1127	Free cholesterol to total lipids ratio in IDL	Weighted median	57	0.0302154	0.0317431	0.341161	-0.0320011	0.0924318	1.03068	0.968506	1.09684	0.667988
ebi-cfb233-GCST90301980	ieu-a-1127	ER+ Breast cancer (Combined Oncoarray; iCOGS; GWAS meta analysis) || id:ieu-a-1127	Free cholesterol to total lipids ratio in IDL	Weighted mode	57	0.0664969	0.0249256	0.00996588	0.0176426	0.115351	1.06876	1.0178	1.12227	0.0407377
ebi-cfb233-GCST90301981	ieu-a-1127	ER+ Breast cancer (Combined Oncoarray; iCOGS; GWAS meta analysis) || id:ieu-a-1127	Total lipids in IDL	Inverse variance weighted (multiplicative random effects)	78	-0.0117189	0.0228995	0.608823	-0.0566019	0.0331641	0.988349	0.94497	1.03372	0.833487
ebi-cfb233-GCST90301981	ieu-a-1127	ER+ Breast cancer (Combined Oncoarray; iCOGS; GWAS meta analysis) || id:ieu-a-1127	Total lipids in IDL	MR Egger	78	0.00355831	0.0333157	0.915225	-0.0617404	0.068857	1.00356	0.940127	1.07128	0.971635
ebi-cfb233-GCST90301981	ieu-a-1127	ER+ Breast cancer (Combined Oncoarray; iCOGS; GWAS meta analysis) || id:ieu-a-1127	Total lipids in IDL	Weighted median	78	-0.00335101	0.0273341	0.902428	-0.0569258	0.0502238	0.996655	0.944664	1.05151	0.99327
ebi-cfb233-GCST90301981	ieu-a-1127	ER+ Breast cancer (Combined Oncoarray; iCOGS; GWAS meta analysis) || id:ieu-a-1127	Total lipids in IDL	Weighted mode	78	0.00125245	0.023596	0.957806	-0.0449958	0.0475007	1.00125	0.956002	1.04865	0.98405
ebi-cfb233-GCST90301982	ieu-a-1127	ER+ Breast cancer (Combined Oncoarray; iCOGS; GWAS meta analysis) || id:ieu-a-1127	Concentration of IDL particles	Inverse variance weighted (multiplicative random effects)	75	-0.00517657	0.023017	0.822056	-0.0502899	0.0399368	0.994837	0.950954	1.04075	0.948213
ebi-cfb233-GCST90301982	ieu-a-1127	ER+ Breast cancer (Combined Oncoarray; iCOGS; GWAS meta analysis) || id:ieu-a-1127	Concentration of IDL particles	MR Egger	75	-0.00744339	0.0341301	0.827969	-0.0743385	0.0594517	0.992584	0.928357	1.06125	0.950329
ebi-cfb233-GCST90301982	ieu-a-1127	ER+ Breast cancer (Combined Oncoarray; iCOGS; GWAS meta analysis) || id:ieu-a-1127	Concentration of IDL particles	Weighted median	75	-0.00285303	0.0272389	0.916581	-0.0562413	0.0505352	0.997151	0.945311	1.05183	0.99327
ebi-cfb233-GCST90301982	ieu-a-1127	ER+ Breast cancer (Combined Oncoarray; iCOGS; GWAS meta analysis) || id:ieu-a-1127	Concentration of IDL particles	Weighted mode	75	0.00723753	0.0216042	0.738569	-0.0351067	0.0495818	1.00726	0.965502	1.05083	0.964446
ebi-cfb233-GCST90301983	ieu-a-1127	ER+ Breast cancer (Combined Oncoarray; iCOGS; GWAS meta analysis) || id:ieu-a-1127	Phospholipids in IDL	Inverse variance weighted (multiplicative random effects)	79	-0.00630371	0.0227	0.781246	-0.0507958	0.0381884	0.993716	0.950473	1.03893	0.914887
ebi-cfb233-GCST90301983	ieu-a-1127	ER+ Breast cancer (Combined Oncoarray; iCOGS; GWAS meta analysis) || id:ieu-a-1127	Phospholipids in IDL	MR Egger	79	0.00374409	0.0325562	0.908741	-0.060066	0.0675542	1.00375	0.941702	1.06989	0.971635
ebi-cfb233-GCST90301983	ieu-a-1127	ER+ Breast cancer (Combined Oncoarray; iCOGS; GWAS meta analysis) || id:ieu-a-1127	Phospholipids in IDL	Weighted median	79	0.00399365	0.0271896	0.883226	-0.0492981	0.0572854	1.004	0.951897	1.05896	0.99327
ebi-cfb233-GCST90301983	ieu-a-1127	ER+ Breast cancer (Combined Oncoarray; iCOGS; GWAS meta analysis) || id:ieu-a-1127	Phospholipids in IDL	Weighted mode	79	0.010555	0.024947	0.673387	-0.038341	0.0594511	1.01061	0.962385	1.06125	0.933924
ebi-cfb233-GCST90301984	ieu-a-1127	ER+ Breast cancer (Combined Oncoarray; iCOGS; GWAS meta analysis) || id:ieu-a-1127	Phospholipids to total lipids ratio in IDL	Inverse variance weighted (multiplicative random effects)	36	0.0820761	0.0383091	0.0321557	0.00699025	0.157162	1.08554	1.00701	1.17019	0.0913692
ebi-cfb233-GCST90301984	ieu-a-1127	ER+ Breast cancer (Combined Oncoarray; iCOGS; GWAS meta analysis) || id:ieu-a-1127	Phospholipids to total lipids ratio in IDL	MR Egger	36	0.0930728	0.0825741	0.267574	-0.0687724	0.254918	1.09754	0.933539	1.29036	0.523906
ebi-cfb233-GCST90301984	ieu-a-1127	ER+ Breast cancer (Combined Oncoarray; iCOGS; GWAS meta analysis) || id:ieu-a-1127	Phospholipids to total lipids ratio in IDL	Weighted median	36	0.0805482	0.0422334	0.0564926	-0.00222922	0.163326	1.08388	0.997773	1.17742	0.158588
ebi-cfb233-GCST90301984	ieu-a-1127	ER+ Breast cancer (Combined Oncoarray; iCOGS; GWAS meta analysis) || id:ieu-a-1127	Phospholipids to total lipids ratio in IDL	Weighted mode	36	0.096588	0.0495812	0.0594608	-0.000591176	0.193767	1.10141	0.999409	1.21381	0.162993
ebi-cfb233-GCST90301985	ieu-a-1127	ER+ Breast cancer (Combined Oncoarray; iCOGS; GWAS meta analysis) || id:ieu-a-1127	Triglycerides in IDL	Inverse variance weighted (multiplicative random effects)	73	-0.0162214	0.0252198	0.520094	-0.0656521	0.0332094	0.98391	0.936457	1.03377	0.77186
ebi-cfb233-GCST90301985	ieu-a-1127	ER+ Breast cancer (Combined Oncoarray; iCOGS; GWAS meta analysis) || id:ieu-a-1127	Triglycerides in IDL	MR Egger	73	-0.0207743	0.0405772	0.610261	-0.100306	0.058757	0.97944	0.904561	1.06052	0.879114
ebi-cfb233-GCST90301985	ieu-a-1127	ER+ Breast cancer (Combined Oncoarray; iCOGS; GWAS meta analysis) || id:ieu-a-1127	Triglycerides in IDL	Weighted median	73	0.0544605	0.0293328	0.063362	-0.00303175	0.111953	1.05597	0.996973	1.11846	0.17029
ebi-cfb233-GCST90301985	ieu-a-1127	ER+ Breast cancer (Combined Oncoarray; iCOGS; GWAS meta analysis) || id:ieu-a-1127	Triglycerides in IDL	Weighted mode	73	0.0306999	0.0276601	0.270736	-0.023514	0.0849138	1.03118	0.97676	1.08862	0.52129
ebi-cfb233-GCST90301986	ieu-a-1127	ER+ Breast cancer (Combined Oncoarray; iCOGS; GWAS meta analysis) || id:ieu-a-1127	Triglycerides to total lipids ratio in IDL	Inverse variance weighted (multiplicative random effects)	52	-0.0124483	0.0290235	0.667992	-0.0693344	0.0444377	0.987629	0.933015	1.04544	0.862263
ebi-cfb233-GCST90301986	ieu-a-1127	ER+ Breast cancer (Combined Oncoarray; iCOGS; GWAS meta analysis) || id:ieu-a-1127	Triglycerides to total lipids ratio in IDL	MR Egger	52	-0.0372649	0.0413841	0.37219	-0.118378	0.0438479	0.963421	0.88836	1.04482	0.661987
ebi-cfb233-GCST90301986	ieu-a-1127	ER+ Breast cancer (Combined Oncoarray; iCOGS; GWAS meta analysis) || id:ieu-a-1127	Triglycerides to total lipids ratio in IDL	Weighted median	52	-0.0101514	0.0320899	0.751743	-0.0730477	0.0527449	0.9899	0.929556	1.05416	0.99327
ebi-cfb233-GCST90301986	ieu-a-1127	ER+ Breast cancer (Combined Oncoarray; iCOGS; GWAS meta analysis) || id:ieu-a-1127	Triglycerides to total lipids ratio in IDL	Weighted mode	52	-0.00487984	0.0244028	0.842299	-0.0527093	0.0429496	0.995132	0.948656	1.04389	0.980857
ebi-cfb233-GCST90301987	ieu-a-1127	ER+ Breast cancer (Combined Oncoarray; iCOGS; GWAS meta analysis) || id:ieu-a-1127	Isoleucine levels	Inverse variance weighted (multiplicative random effects)	31	-0.12417	0.0594101	0.0366128	-0.240614	-0.00772663	0.883229	0.786145	0.992303	0.100362
ebi-cfb233-GCST90301987	ieu-a-1127	ER+ Breast cancer (Combined Oncoarray; iCOGS; GWAS meta analysis) || id:ieu-a-1127	Isoleucine levels	MR Egger	31	-0.163413	0.129835	0.218206	-0.417891	0.0910641	0.84924	0.658434	1.09534	0.445983
ebi-cfb233-GCST90301987	ieu-a-1127	ER+ Breast cancer (Combined Oncoarray; iCOGS; GWAS meta analysis) || id:ieu-a-1127	Isoleucine levels	Weighted median	31	-0.111237	0.0642989	0.0836304	-0.237263	0.0147888	0.894727	0.788784	1.0149	0.209526
ebi-cfb233-GCST90301987	ieu-a-1127	ER+ Breast cancer (Combined Oncoarray; iCOGS; GWAS meta analysis) || id:ieu-a-1127	Isoleucine levels	Weighted mode	31	-0.129416	0.0743369	0.0919417	-0.275117	0.0162839	0.878608	0.759483	1.01642	0.22315
ebi-cfb233-GCST90301988	ieu-a-1127	ER+ Breast cancer (Combined Oncoarray; iCOGS; GWAS meta analysis) || id:ieu-a-1127	Linoleic acid (18:2) levels	Inverse variance weighted (multiplicative random effects)	72	0.00707344	0.0295641	0.810906	-0.0508723	0.0650191	1.0071	0.9504	1.06718	0.940005
ebi-cfb233-GCST90301988	ieu-a-1127	ER+ Breast cancer (Combined Oncoarray; iCOGS; GWAS meta analysis) || id:ieu-a-1127	Linoleic acid (18:2) levels	MR Egger	72	-0.0758007	0.047783	0.117166	-0.169455	0.0178538	0.927001	0.844124	1.01801	0.332923
ebi-cfb233-GCST90301988	ieu-a-1127	ER+ Breast cancer (Combined Oncoarray; iCOGS; GWAS meta analysis) || id:ieu-a-1127	Linoleic acid (18:2) levels	Weighted median	72	0.00312307	0.0336374	0.926027	-0.0628062	0.0690523	1.00313	0.939125	1.07149	0.99327
ebi-cfb233-GCST90301988	ieu-a-1127	ER+ Breast cancer (Combined Oncoarray; iCOGS; GWAS meta analysis) || id:ieu-a-1127	Linoleic acid (18:2) levels	Weighted mode	72	-0.00904808	0.0302542	0.765762	-0.0683464	0.0502502	0.990993	0.933937	1.05153	0.964446
ebi-cfb233-GCST90301989	ieu-a-1127	ER+ Breast cancer (Combined Oncoarray; iCOGS; GWAS meta analysis) || id:ieu-a-1127	Ratio of 18:2 linoleic acid to total fatty acids	Inverse variance weighted (multiplicative random effects)	34	0.0864629	0.0452893	0.0562462	-0.00230419	0.17523	1.09031	0.997698	1.19152	0.147251
ebi-cfb233-GCST90301989	ieu-a-1127	ER+ Breast cancer (Combined Oncoarray; iCOGS; GWAS meta analysis) || id:ieu-a-1127	Ratio of 18:2 linoleic acid to total fatty acids	MR Egger	34	-0.013798	0.0683842	0.841373	-0.147831	0.120235	0.986297	0.862577	1.12776	0.956761
ebi-cfb233-GCST90301989	ieu-a-1127	ER+ Breast cancer (Combined Oncoarray; iCOGS; GWAS meta analysis) || id:ieu-a-1127	Ratio of 18:2 linoleic acid to total fatty acids	Weighted median	34	0.00889163	0.0380471	0.815217	-0.0656807	0.0834639	1.00893	0.93643	1.08705	0.99327
ebi-cfb233-GCST90301989	ieu-a-1127	ER+ Breast cancer (Combined Oncoarray; iCOGS; GWAS meta analysis) || id:ieu-a-1127	Ratio of 18:2 linoleic acid to total fatty acids	Weighted mode	34	0.0261729	0.0348744	0.458277	-0.0421809	0.0945267	1.02652	0.958696	1.09914	0.768192
ebi-cfb233-GCST90301990	ieu-a-1127	ER+ Breast cancer (Combined Oncoarray; iCOGS; GWAS meta analysis) || id:ieu-a-1127	Lactate levels	Inverse variance weighted (multiplicative random effects)	4	0.0207869	0.184966	0.91052	-0.341746	0.38332	1.021	0.710528	1.46715	0.964539
ebi-cfb233-GCST90301990	ieu-a-1127	ER+ Breast cancer (Combined Oncoarray; iCOGS; GWAS meta analysis) || id:ieu-a-1127	Lactate levels	MR Egger	4	-0.914037	0.429752	0.167279	-1.75635	-0.0717234	0.400903	0.172674	0.930788	0.387383
ebi-cfb233-GCST90301990	ieu-a-1127	ER+ Breast cancer (Combined Oncoarray; iCOGS; GWAS meta analysis) || id:ieu-a-1127	Lactate levels	Weighted median	4	-0.111939	0.112125	0.318111	-0.331703	0.107825	0.894099	0.7177	1.11385	0.628135
ebi-cfb233-GCST90301990	ieu-a-1127	ER+ Breast cancer (Combined Oncoarray; iCOGS; GWAS meta analysis) || id:ieu-a-1127	Lactate levels	Weighted mode	4	-0.129282	0.108068	0.317508	-0.341095	0.0825323	0.878726	0.710991	1.08603	0.569072
ebi-cfb233-GCST90301991	ieu-a-1127	ER+ Breast cancer (Combined Oncoarray; iCOGS; GWAS meta analysis) || id:ieu-a-1127	Total cholesterol levels in LDL	Inverse variance weighted (multiplicative random effects)	79	0.000459657	0.021668	0.983075	-0.0420096	0.0429289	1.00046	0.958861	1.04386	0.991587
ebi-cfb233-GCST90301991	ieu-a-1127	ER+ Breast cancer (Combined Oncoarray; iCOGS; GWAS meta analysis) || id:ieu-a-1127	Total cholesterol levels in LDL	MR Egger	79	-0.00783073	0.0297879	0.793343	-0.0662149	0.0505535	0.9922	0.93593	1.05185	0.947943
ebi-cfb233-GCST90301991	ieu-a-1127	ER+ Breast cancer (Combined Oncoarray; iCOGS; GWAS meta analysis) || id:ieu-a-1127	Total cholesterol levels in LDL	Weighted median	79	0.00332415	0.028172	0.906072	-0.0518929	0.0585412	1.00333	0.949431	1.06029	0.99327
ebi-cfb233-GCST90301991	ieu-a-1127	ER+ Breast cancer (Combined Oncoarray; iCOGS; GWAS meta analysis) || id:ieu-a-1127	Total cholesterol levels in LDL	Weighted mode	79	0.004271	0.0217075	0.844533	-0.0382756	0.0468177	1.00428	0.962448	1.04793	0.980857
ebi-cfb233-GCST90301992	ieu-a-1127	ER+ Breast cancer (Combined Oncoarray; iCOGS; GWAS meta analysis) || id:ieu-a-1127	Mean diameter of LDL particles	Inverse variance weighted (multiplicative random effects)	37	0.0161935	0.0325095	0.618403	-0.0475251	0.079912	1.01633	0.953587	1.08319	0.834242
ebi-cfb233-GCST90301992	ieu-a-1127	ER+ Breast cancer (Combined Oncoarray; iCOGS; GWAS meta analysis) || id:ieu-a-1127	Mean diameter of LDL particles	MR Egger	37	0.0521072	0.0570717	0.367482	-0.0597533	0.163968	1.05349	0.941997	1.17818	0.660753
ebi-cfb233-GCST90301992	ieu-a-1127	ER+ Breast cancer (Combined Oncoarray; iCOGS; GWAS meta analysis) || id:ieu-a-1127	Mean diameter of LDL particles	Weighted median	37	-0.00983964	0.0370171	0.790383	-0.0823932	0.0627139	0.990209	0.92091	1.06472	0.99327
ebi-cfb233-GCST90301992	ieu-a-1127	ER+ Breast cancer (Combined Oncoarray; iCOGS; GWAS meta analysis) || id:ieu-a-1127	Mean diameter of LDL particles	Weighted mode	37	-0.0118184	0.0346149	0.734769	-0.0796637	0.0560269	0.988251	0.923427	1.05763	0.964446
ebi-cfb233-GCST90301993	ieu-a-1127	ER+ Breast cancer (Combined Oncoarray; iCOGS; GWAS meta analysis) || id:ieu-a-1127	Triglyceride levels in LDL	Inverse variance weighted (multiplicative random effects)	71	-0.0160135	0.0269005	0.551652	-0.0687385	0.0367115	0.984114	0.933571	1.03739	0.796006
ebi-cfb233-GCST90301993	ieu-a-1127	ER+ Breast cancer (Combined Oncoarray; iCOGS; GWAS meta analysis) || id:ieu-a-1127	Triglyceride levels in LDL	MR Egger	71	-0.0405184	0.0440289	0.360639	-0.126815	0.0457783	0.960291	0.880897	1.04684	0.656475
ebi-cfb233-GCST90301993	ieu-a-1127	ER+ Breast cancer (Combined Oncoarray; iCOGS; GWAS meta analysis) || id:ieu-a-1127	Triglyceride levels in LDL	Weighted median	71	0.046451	0.0313903	0.13893	-0.015074	0.107976	1.04755	0.985039	1.11402	0.317186
ebi-cfb233-GCST90301993	ieu-a-1127	ER+ Breast cancer (Combined Oncoarray; iCOGS; GWAS meta analysis) || id:ieu-a-1127	Triglyceride levels in LDL	Weighted mode	71	0.0399015	0.0301543	0.190061	-0.019201	0.099004	1.04071	0.980982	1.10407	0.406278
ebi-cfb233-GCST90301994	ieu-a-1127	ER+ Breast cancer (Combined Oncoarray; iCOGS; GWAS meta analysis) || id:ieu-a-1127	Leucine levels	Inverse variance weighted (multiplicative random effects)	22	-0.0821974	0.0590727	0.164086	-0.19798	0.0335852	0.92109	0.820386	1.03416	0.329586
ebi-cfb233-GCST90301994	ieu-a-1127	ER+ Breast cancer (Combined Oncoarray; iCOGS; GWAS meta analysis) || id:ieu-a-1127	Leucine levels	MR Egger	22	-0.104082	0.136466	0.454547	-0.371555	0.163391	0.901151	0.689661	1.1775	0.76746
ebi-cfb233-GCST90301994	ieu-a-1127	ER+ Breast cancer (Combined Oncoarray; iCOGS; GWAS meta analysis) || id:ieu-a-1127	Leucine levels	Weighted median	22	-0.0952178	0.0669299	0.154838	-0.226401	0.0359649	0.909175	0.797399	1.03662	0.334049
ebi-cfb233-GCST90301994	ieu-a-1127	ER+ Breast cancer (Combined Oncoarray; iCOGS; GWAS meta analysis) || id:ieu-a-1127	Leucine levels	Weighted mode	22	-0.0589281	0.0757301	0.44517	-0.207359	0.0895029	0.942775	0.812728	1.09363	0.757114
ebi-cfb233-GCST90301995	ieu-a-1127	ER+ Breast cancer (Combined Oncoarray; iCOGS; GWAS meta analysis) || id:ieu-a-1127	Total cholesterol in large HDL	Inverse variance weighted (multiplicative random effects)	79	0.0904293	0.0242061	0.000187111	0.0429854	0.137873	1.09464	1.04392	1.14783	0.0110924
ebi-cfb233-GCST90301995	ieu-a-1127	ER+ Breast cancer (Combined Oncoarray; iCOGS; GWAS meta analysis) || id:ieu-a-1127	Total cholesterol in large HDL	MR Egger	79	0.08493	0.0407757	0.040584	0.00500967	0.16485	1.08864	1.00502	1.17922	0.181847
ebi-cfb233-GCST90301995	ieu-a-1127	ER+ Breast cancer (Combined Oncoarray; iCOGS; GWAS meta analysis) || id:ieu-a-1127	Total cholesterol in large HDL	Weighted median	79	0.0621031	0.0292853	0.0339537	0.00470383	0.119502	1.06407	1.00471	1.12694	0.111847
ebi-cfb233-GCST90301995	ieu-a-1127	ER+ Breast cancer (Combined Oncoarray; iCOGS; GWAS meta analysis) || id:ieu-a-1127	Total cholesterol in large HDL	Weighted mode	79	0.0668745	0.0271933	0.0161376	0.0135757	0.120173	1.06916	1.01367	1.12769	0.0626117
ebi-cfb233-GCST90301996	ieu-a-1127	ER+ Breast cancer (Combined Oncoarray; iCOGS; GWAS meta analysis) || id:ieu-a-1127	Total cholesterol to total lipids ratio in large HDL	Inverse variance weighted (multiplicative random effects)	52	0.100065	0.0333258	0.00267645	0.0347469	0.165384	1.10524	1.03536	1.17985	0.0187047
ebi-cfb233-GCST90301996	ieu-a-1127	ER+ Breast cancer (Combined Oncoarray; iCOGS; GWAS meta analysis) || id:ieu-a-1127	Total cholesterol to total lipids ratio in large HDL	MR Egger	52	0.134451	0.0567468	0.0217229	0.0232276	0.245675	1.14391	1.0235	1.27848	0.144612
ebi-cfb233-GCST90301996	ieu-a-1127	ER+ Breast cancer (Combined Oncoarray; iCOGS; GWAS meta analysis) || id:ieu-a-1127	Total cholesterol to total lipids ratio in large HDL	Weighted median	52	0.104256	0.0359261	0.00370824	0.0338413	0.174671	1.10988	1.03442	1.19085	0.0172804
ebi-cfb233-GCST90301996	ieu-a-1127	ER+ Breast cancer (Combined Oncoarray; iCOGS; GWAS meta analysis) || id:ieu-a-1127	Total cholesterol to total lipids ratio in large HDL	Weighted mode	52	0.105477	0.0346601	0.00369506	0.037543	0.173411	1.11124	1.03826	1.18935	0.0175704
ebi-cfb233-GCST90301997	ieu-a-1127	ER+ Breast cancer (Combined Oncoarray; iCOGS; GWAS meta analysis) || id:ieu-a-1127	Cholesterol esters in large HDL	Inverse variance weighted (multiplicative random effects)	80	0.0898209	0.0242176	0.000208155	0.0423544	0.137287	1.09398	1.04326	1.14716	0.0110924
ebi-cfb233-GCST90301997	ieu-a-1127	ER+ Breast cancer (Combined Oncoarray; iCOGS; GWAS meta analysis) || id:ieu-a-1127	Cholesterol esters in large HDL	MR Egger	80	0.0857074	0.0406463	0.0381875	0.00604066	0.165374	1.08949	1.00606	1.17983	0.179197
ebi-cfb233-GCST90301997	ieu-a-1127	ER+ Breast cancer (Combined Oncoarray; iCOGS; GWAS meta analysis) || id:ieu-a-1127	Cholesterol esters in large HDL	Weighted median	80	0.0625221	0.02981	0.0359622	0.00409455	0.12095	1.06452	1.0041	1.12857	0.114637
ebi-cfb233-GCST90301997	ieu-a-1127	ER+ Breast cancer (Combined Oncoarray; iCOGS; GWAS meta analysis) || id:ieu-a-1127	Cholesterol esters in large HDL	Weighted mode	80	0.0674536	0.0284707	0.0202667	0.011651	0.123256	1.06978	1.01172	1.13117	0.0715475
ebi-cfb233-GCST90301998	ieu-a-1127	ER+ Breast cancer (Combined Oncoarray; iCOGS; GWAS meta analysis) || id:ieu-a-1127	Cholesteryl esters to total lipids ratio in large HDL	Inverse variance weighted (multiplicative random effects)	42	0.0826975	0.0332893	0.0129839	0.0174506	0.147944	1.08621	1.0176	1.15945	0.0487942
ebi-cfb233-GCST90301998	ieu-a-1127	ER+ Breast cancer (Combined Oncoarray; iCOGS; GWAS meta analysis) || id:ieu-a-1127	Cholesteryl esters to total lipids ratio in large HDL	MR Egger	42	0.100816	0.0539515	0.0690075	-0.00492854	0.206561	1.10607	0.995084	1.22944	0.247365
ebi-cfb233-GCST90301998	ieu-a-1127	ER+ Breast cancer (Combined Oncoarray; iCOGS; GWAS meta analysis) || id:ieu-a-1127	Cholesteryl esters to total lipids ratio in large HDL	Weighted median	42	0.0755124	0.0406302	0.0630942	-0.00412287	0.155148	1.07844	0.995886	1.16783	0.17029
ebi-cfb233-GCST90301998	ieu-a-1127	ER+ Breast cancer (Combined Oncoarray; iCOGS; GWAS meta analysis) || id:ieu-a-1127	Cholesteryl esters to total lipids ratio in large HDL	Weighted mode	42	0.0711107	0.0358696	0.0541539	0.000806341	0.141415	1.0737	1.00081	1.1519	0.152022
ebi-cfb233-GCST90301999	ieu-a-1127	ER+ Breast cancer (Combined Oncoarray; iCOGS; GWAS meta analysis) || id:ieu-a-1127	Free cholesterol in large HDL	Inverse variance weighted (multiplicative random effects)	73	0.0846666	0.0253585	0.000841473	0.0349638	0.134369	1.08835	1.03558	1.14382	0.0137341
ebi-cfb233-GCST90301999	ieu-a-1127	ER+ Breast cancer (Combined Oncoarray; iCOGS; GWAS meta analysis) || id:ieu-a-1127	Free cholesterol in large HDL	MR Egger	73	0.0974663	0.0434457	0.0279918	0.0123128	0.18262	1.10237	1.01239	1.20036	0.159076
ebi-cfb233-GCST90301999	ieu-a-1127	ER+ Breast cancer (Combined Oncoarray; iCOGS; GWAS meta analysis) || id:ieu-a-1127	Free cholesterol in large HDL	Weighted median	73	0.0615953	0.0287928	0.0324148	0.00516133	0.118029	1.06353	1.00517	1.12528	0.111847
ebi-cfb233-GCST90301999	ieu-a-1127	ER+ Breast cancer (Combined Oncoarray; iCOGS; GWAS meta analysis) || id:ieu-a-1127	Free cholesterol in large HDL	Weighted mode	73	0.0717845	0.0281646	0.0129434	0.0165818	0.126987	1.07442	1.01672	1.1354	0.0511154
ebi-cfb233-GCST90302000	ieu-a-1127	ER+ Breast cancer (Combined Oncoarray; iCOGS; GWAS meta analysis) || id:ieu-a-1127	Free cholesterol to total lipids ratio in large HDL	Inverse variance weighted (multiplicative random effects)	47	0.11051	0.0349597	0.00157194	0.0419888	0.179031	1.11685	1.04288	1.19606	0.0140809
ebi-cfb233-GCST90302000	ieu-a-1127	ER+ Breast cancer (Combined Oncoarray; iCOGS; GWAS meta analysis) || id:ieu-a-1127	Free cholesterol to total lipids ratio in large HDL	MR Egger	47	0.138072	0.062201	0.0315167	0.0161578	0.259986	1.14806	1.01629	1.29691	0.16471
ebi-cfb233-GCST90302000	ieu-a-1127	ER+ Breast cancer (Combined Oncoarray; iCOGS; GWAS meta analysis) || id:ieu-a-1127	Free cholesterol to total lipids ratio in large HDL	Weighted median	47	0.0857474	0.0369739	0.0203878	0.0132786	0.158216	1.08953	1.01337	1.17142	0.0791727
ebi-cfb233-GCST90302000	ieu-a-1127	ER+ Breast cancer (Combined Oncoarray; iCOGS; GWAS meta analysis) || id:ieu-a-1127	Free cholesterol to total lipids ratio in large HDL	Weighted mode	47	0.106895	0.0327439	0.00207301	0.0427167	0.171073	1.11282	1.04364	1.18658	0.0112328
ebi-cfb233-GCST90302001	ieu-a-1127	ER+ Breast cancer (Combined Oncoarray; iCOGS; GWAS meta analysis) || id:ieu-a-1127	Total lipids in large HDL	Inverse variance weighted (multiplicative random effects)	75	0.0954345	0.0256065	0.000193798	0.0452458	0.145623	1.10014	1.04629	1.15676	0.0110924
ebi-cfb233-GCST90302001	ieu-a-1127	ER+ Breast cancer (Combined Oncoarray; iCOGS; GWAS meta analysis) || id:ieu-a-1127	Total lipids in large HDL	MR Egger	75	0.0873116	0.0422523	0.0423356	0.00449712	0.170126	1.09124	1.00451	1.18545	0.186117
ebi-cfb233-GCST90302001	ieu-a-1127	ER+ Breast cancer (Combined Oncoarray; iCOGS; GWAS meta analysis) || id:ieu-a-1127	Total lipids in large HDL	Weighted median	75	0.0834057	0.0286123	0.00355653	0.0273256	0.139486	1.08698	1.0277	1.14968	0.017264
ebi-cfb233-GCST90302001	ieu-a-1127	ER+ Breast cancer (Combined Oncoarray; iCOGS; GWAS meta analysis) || id:ieu-a-1127	Total lipids in large HDL	Weighted mode	75	0.0795321	0.0273432	0.00478971	0.0259394	0.133125	1.08278	1.02628	1.14239	0.0214616
ebi-cfb233-GCST90302002	ieu-a-1127	ER+ Breast cancer (Combined Oncoarray; iCOGS; GWAS meta analysis) || id:ieu-a-1127	Concentration of large HDL particles	Inverse variance weighted (multiplicative random effects)	75	0.0777501	0.0254094	0.00221414	0.0279477	0.127553	1.08085	1.02834	1.13604	0.0166418
ebi-cfb233-GCST90302002	ieu-a-1127	ER+ Breast cancer (Combined Oncoarray; iCOGS; GWAS meta analysis) || id:ieu-a-1127	Concentration of large HDL particles	MR Egger	75	0.052458	0.0412029	0.207	-0.0282997	0.133216	1.05386	0.972097	1.1425	0.434513
ebi-cfb233-GCST90302002	ieu-a-1127	ER+ Breast cancer (Combined Oncoarray; iCOGS; GWAS meta analysis) || id:ieu-a-1127	Concentration of large HDL particles	Weighted median	75	0.0481805	0.0303216	0.112064	-0.0112498	0.107611	1.04936	0.988813	1.11361	0.263747
ebi-cfb233-GCST90302002	ieu-a-1127	ER+ Breast cancer (Combined Oncoarray; iCOGS; GWAS meta analysis) || id:ieu-a-1127	Concentration of large HDL particles	Weighted mode	75	0.0506433	0.0271371	0.065976	-0.00254549	0.103832	1.05195	0.997458	1.10941	0.174687
ebi-cfb233-GCST90302003	ieu-a-1127	ER+ Breast cancer (Combined Oncoarray; iCOGS; GWAS meta analysis) || id:ieu-a-1127	Phospholipids in large HDL	Inverse variance weighted (multiplicative random effects)	69	0.0921537	0.027431	0.000780916	0.0383889	0.145918	1.09653	1.03914	1.1571	0.0137341
ebi-cfb233-GCST90302003	ieu-a-1127	ER+ Breast cancer (Combined Oncoarray; iCOGS; GWAS meta analysis) || id:ieu-a-1127	Phospholipids in large HDL	MR Egger	69	0.0687766	0.0468894	0.147113	-0.0231266	0.16068	1.0712	0.977139	1.17431	0.368574
ebi-cfb233-GCST90302003	ieu-a-1127	ER+ Breast cancer (Combined Oncoarray; iCOGS; GWAS meta analysis) || id:ieu-a-1127	Phospholipids in large HDL	Weighted median	69	0.0591499	0.0294509	0.0445982	0.00142615	0.116874	1.06093	1.00143	1.12398	0.129892
ebi-cfb233-GCST90302003	ieu-a-1127	ER+ Breast cancer (Combined Oncoarray; iCOGS; GWAS meta analysis) || id:ieu-a-1127	Phospholipids in large HDL	Weighted mode	69	0.0645881	0.0267392	0.018407	0.0121793	0.116997	1.06672	1.01225	1.12412	0.0674894
ebi-cfb233-GCST90302004	ieu-a-1127	ER+ Breast cancer (Combined Oncoarray; iCOGS; GWAS meta analysis) || id:ieu-a-1127	Phospholipids to total lipids ratio in large HDL	Inverse variance weighted (multiplicative random effects)	41	-0.0550388	0.0291617	0.0591113	-0.112196	0.00211818	0.946448	0.893869	1.00212	0.153033
ebi-cfb233-GCST90302004	ieu-a-1127	ER+ Breast cancer (Combined Oncoarray; iCOGS; GWAS meta analysis) || id:ieu-a-1127	Phospholipids to total lipids ratio in large HDL	MR Egger	41	-0.0631057	0.0460771	0.178657	-0.153417	0.0272054	0.938844	0.857772	1.02758	0.404146
ebi-cfb233-GCST90302004	ieu-a-1127	ER+ Breast cancer (Combined Oncoarray; iCOGS; GWAS meta analysis) || id:ieu-a-1127	Phospholipids to total lipids ratio in large HDL	Weighted median	41	-0.0384689	0.0323715	0.234692	-0.101917	0.0249792	0.962262	0.903104	1.02529	0.479678
ebi-cfb233-GCST90302004	ieu-a-1127	ER+ Breast cancer (Combined Oncoarray; iCOGS; GWAS meta analysis) || id:ieu-a-1127	Phospholipids to total lipids ratio in large HDL	Weighted mode	41	-0.0517426	0.0268277	0.0608853	-0.104325	0.000839601	0.949573	0.900933	1.00084	0.164957
ebi-cfb233-GCST90302005	ieu-a-1127	ER+ Breast cancer (Combined Oncoarray; iCOGS; GWAS meta analysis) || id:ieu-a-1127	Triglycerides in large HDL	Inverse variance weighted (multiplicative random effects)	40	0.0519079	0.0303443	0.0871489	-0.00756687	0.111383	1.05328	0.992462	1.11782	0.206345
ebi-cfb233-GCST90302005	ieu-a-1127	ER+ Breast cancer (Combined Oncoarray; iCOGS; GWAS meta analysis) || id:ieu-a-1127	Triglycerides in large HDL	MR Egger	40	0.0617314	0.0488179	0.213743	-0.0339518	0.157414	1.06368	0.966618	1.17048	0.440728
ebi-cfb233-GCST90302005	ieu-a-1127	ER+ Breast cancer (Combined Oncoarray; iCOGS; GWAS meta analysis) || id:ieu-a-1127	Triglycerides in large HDL	Weighted median	40	0.0403751	0.0351123	0.250191	-0.028445	0.109195	1.0412	0.971956	1.11538	0.506909
ebi-cfb233-GCST90302005	ieu-a-1127	ER+ Breast cancer (Combined Oncoarray; iCOGS; GWAS meta analysis) || id:ieu-a-1127	Triglycerides in large HDL	Weighted mode	40	0.0551371	0.0296962	0.0709187	-0.00306754	0.113342	1.05669	0.996937	1.12001	0.181583
ebi-cfb233-GCST90302006	ieu-a-1127	ER+ Breast cancer (Combined Oncoarray; iCOGS; GWAS meta analysis) || id:ieu-a-1127	Triglycerides to total lipids ratio in large HDL	Inverse variance weighted (multiplicative random effects)	46	-0.0780633	0.0347866	0.0248282	-0.146245	-0.00988168	0.924906	0.863946	0.990167	0.0761179
ebi-cfb233-GCST90302006	ieu-a-1127	ER+ Breast cancer (Combined Oncoarray; iCOGS; GWAS meta analysis) || id:ieu-a-1127	Triglycerides to total lipids ratio in large HDL	MR Egger	46	-0.0921327	0.059731	0.130124	-0.209206	0.0249401	0.911984	0.811228	1.02525	0.356909
ebi-cfb233-GCST90302006	ieu-a-1127	ER+ Breast cancer (Combined Oncoarray; iCOGS; GWAS meta analysis) || id:ieu-a-1127	Triglycerides to total lipids ratio in large HDL	Weighted median	46	-0.0911495	0.0353744	0.00997463	-0.160483	-0.0218157	0.912881	0.851732	0.978421	0.0407735
ebi-cfb233-GCST90302006	ieu-a-1127	ER+ Breast cancer (Combined Oncoarray; iCOGS; GWAS meta analysis) || id:ieu-a-1127	Triglycerides to total lipids ratio in large HDL	Weighted mode	46	-0.0739432	0.0308453	0.0207327	-0.1344	-0.0134863	0.928724	0.87424	0.986604	0.0716204
ebi-cfb233-GCST90302007	ieu-a-1127	ER+ Breast cancer (Combined Oncoarray; iCOGS; GWAS meta analysis) || id:ieu-a-1127	Total cholesterol in large LDL	Inverse variance weighted (multiplicative random effects)	79	-0.0025137	0.0220943	0.909419	-0.0458186	0.0407912	0.997489	0.955215	1.04163	0.964539
ebi-cfb233-GCST90302007	ieu-a-1127	ER+ Breast cancer (Combined Oncoarray; iCOGS; GWAS meta analysis) || id:ieu-a-1127	Total cholesterol in large LDL	MR Egger	79	-0.00486786	0.030751	0.874635	-0.0651399	0.0554041	0.995144	0.936936	1.05697	0.956761
ebi-cfb233-GCST90302007	ieu-a-1127	ER+ Breast cancer (Combined Oncoarray; iCOGS; GWAS meta analysis) || id:ieu-a-1127	Total cholesterol in large LDL	Weighted median	79	0.00249713	0.0280075	0.928955	-0.0523975	0.0573918	1.0025	0.948952	1.05907	0.99327
ebi-cfb233-GCST90302007	ieu-a-1127	ER+ Breast cancer (Combined Oncoarray; iCOGS; GWAS meta analysis) || id:ieu-a-1127	Total cholesterol in large LDL	Weighted mode	79	0.00342055	0.0210233	0.871173	-0.0377851	0.0446262	1.00343	0.96292	1.04564	0.980857
ebi-cfb233-GCST90302008	ieu-a-1127	ER+ Breast cancer (Combined Oncoarray; iCOGS; GWAS meta analysis) || id:ieu-a-1127	Total cholesterol to total lipids ratio in large LDL	Inverse variance weighted (multiplicative random effects)	67	0.0177206	0.0267236	0.507262	-0.0346576	0.0700989	1.01788	0.965936	1.07261	0.757641
ebi-cfb233-GCST90302008	ieu-a-1127	ER+ Breast cancer (Combined Oncoarray; iCOGS; GWAS meta analysis) || id:ieu-a-1127	Total cholesterol to total lipids ratio in large LDL	MR Egger	67	0.0246986	0.0371151	0.50811	-0.0480469	0.0974442	1.02501	0.953089	1.10235	0.800565
ebi-cfb233-GCST90302008	ieu-a-1127	ER+ Breast cancer (Combined Oncoarray; iCOGS; GWAS meta analysis) || id:ieu-a-1127	Total cholesterol to total lipids ratio in large LDL	Weighted median	67	0.0173181	0.0269196	0.520012	-0.0354443	0.0700805	1.01747	0.965176	1.07259	0.910999
ebi-cfb233-GCST90302008	ieu-a-1127	ER+ Breast cancer (Combined Oncoarray; iCOGS; GWAS meta analysis) || id:ieu-a-1127	Total cholesterol to total lipids ratio in large LDL	Weighted mode	67	0.0102368	0.0216465	0.637839	-0.0321903	0.052664	1.01029	0.968322	1.05408	0.904164
ebi-cfb233-GCST90302009	ieu-a-1127	ER+ Breast cancer (Combined Oncoarray; iCOGS; GWAS meta analysis) || id:ieu-a-1127	Cholesterol esters in large LDL	Inverse variance weighted (multiplicative random effects)	78	-0.00139441	0.0222165	0.949954	-0.0449388	0.04215	0.998607	0.956056	1.04305	0.979377
ebi-cfb233-GCST90302009	ieu-a-1127	ER+ Breast cancer (Combined Oncoarray; iCOGS; GWAS meta analysis) || id:ieu-a-1127	Cholesterol esters in large LDL	MR Egger	78	-0.00857921	0.0309577	0.782435	-0.0692563	0.0520979	0.991457	0.933087	1.05348	0.941516
ebi-cfb233-GCST90302009	ieu-a-1127	ER+ Breast cancer (Combined Oncoarray; iCOGS; GWAS meta analysis) || id:ieu-a-1127	Cholesterol esters in large LDL	Weighted median	78	0.00242514	0.0290616	0.933495	-0.0545356	0.0593859	1.00243	0.946925	1.06118	0.99327
ebi-cfb233-GCST90302009	ieu-a-1127	ER+ Breast cancer (Combined Oncoarray; iCOGS; GWAS meta analysis) || id:ieu-a-1127	Cholesterol esters in large LDL	Weighted mode	78	0.00269626	0.0222823	0.904003	-0.040977	0.0463696	1.0027	0.959851	1.04746	0.98405
ebi-cfb233-GCST90302010	ieu-a-1127	ER+ Breast cancer (Combined Oncoarray; iCOGS; GWAS meta analysis) || id:ieu-a-1127	Cholesteryl esters to total lipids ratio in large LDL	Inverse variance weighted (multiplicative random effects)	60	0.0116427	0.0236829	0.622996	-0.0347758	0.0580612	1.01171	0.965822	1.05978	0.834242
ebi-cfb233-GCST90302010	ieu-a-1127	ER+ Breast cancer (Combined Oncoarray; iCOGS; GWAS meta analysis) || id:ieu-a-1127	Cholesteryl esters to total lipids ratio in large LDL	MR Egger	60	-0.016926	0.0323418	0.602727	-0.0803159	0.046464	0.983216	0.922825	1.04756	0.879114
ebi-cfb233-GCST90302010	ieu-a-1127	ER+ Breast cancer (Combined Oncoarray; iCOGS; GWAS meta analysis) || id:ieu-a-1127	Cholesteryl esters to total lipids ratio in large LDL	Weighted median	60	0.0118504	0.0283355	0.675787	-0.0436871	0.0673879	1.01192	0.957253	1.06971	0.99327
ebi-cfb233-GCST90302010	ieu-a-1127	ER+ Breast cancer (Combined Oncoarray; iCOGS; GWAS meta analysis) || id:ieu-a-1127	Cholesteryl esters to total lipids ratio in large LDL	Weighted mode	60	0.0063274	0.0208914	0.763053	-0.0346197	0.0472745	1.00635	0.965973	1.04841	0.964446
ebi-cfb233-GCST90302011	ieu-a-1127	ER+ Breast cancer (Combined Oncoarray; iCOGS; GWAS meta analysis) || id:ieu-a-1127	Free cholesterol in large LDL	Inverse variance weighted (multiplicative random effects)	78	0.000494037	0.0226472	0.982596	-0.0438944	0.0448825	1.00049	0.957055	1.0459	0.991587
ebi-cfb233-GCST90302011	ieu-a-1127	ER+ Breast cancer (Combined Oncoarray; iCOGS; GWAS meta analysis) || id:ieu-a-1127	Free cholesterol in large LDL	MR Egger	78	0.00390269	0.0313626	0.901297	-0.0575681	0.0653735	1.00391	0.944058	1.06756	0.971635
ebi-cfb233-GCST90302011	ieu-a-1127	ER+ Breast cancer (Combined Oncoarray; iCOGS; GWAS meta analysis) || id:ieu-a-1127	Free cholesterol in large LDL	Weighted median	78	0.00676819	0.0269309	0.801569	-0.0460165	0.0595528	1.00679	0.955026	1.06136	0.99327
ebi-cfb233-GCST90302011	ieu-a-1127	ER+ Breast cancer (Combined Oncoarray; iCOGS; GWAS meta analysis) || id:ieu-a-1127	Free cholesterol in large LDL	Weighted mode	78	0.00320366	0.0215356	0.882131	-0.0390061	0.0454135	1.00321	0.961745	1.04646	0.980857
ebi-cfb233-GCST90302012	ieu-a-1127	ER+ Breast cancer (Combined Oncoarray; iCOGS; GWAS meta analysis) || id:ieu-a-1127	Free cholesterol to total lipids ratio in large LDL	Inverse variance weighted (multiplicative random effects)	69	0.0795387	0.034832	0.0224011	0.011268	0.147809	1.08279	1.01133	1.15929	0.0731696
ebi-cfb233-GCST90302012	ieu-a-1127	ER+ Breast cancer (Combined Oncoarray; iCOGS; GWAS meta analysis) || id:ieu-a-1127	Free cholesterol to total lipids ratio in large LDL	MR Egger	69	0.188889	0.0563902	0.00133177	0.0783644	0.299414	1.20791	1.08152	1.34907	0.136718
ebi-cfb233-GCST90302012	ieu-a-1127	ER+ Breast cancer (Combined Oncoarray; iCOGS; GWAS meta analysis) || id:ieu-a-1127	Free cholesterol to total lipids ratio in large LDL	Weighted median	69	0.114807	0.0335578	0.000623523	0.0490337	0.18058	1.12166	1.05026	1.19791	0.00363202
ebi-cfb233-GCST90302012	ieu-a-1127	ER+ Breast cancer (Combined Oncoarray; iCOGS; GWAS meta analysis) || id:ieu-a-1127	Free cholesterol to total lipids ratio in large LDL	Weighted mode	69	0.112865	0.0305794	0.000446417	0.0529294	0.1728	1.11948	1.05436	1.18863	0.00325047
ebi-cfb233-GCST90302013	ieu-a-1127	ER+ Breast cancer (Combined Oncoarray; iCOGS; GWAS meta analysis) || id:ieu-a-1127	Total lipids in large LDL	Inverse variance weighted (multiplicative random effects)	80	-0.00814841	0.022137	0.712806	-0.0515369	0.03524	0.991885	0.949769	1.03587	0.89775
ebi-cfb233-GCST90302013	ieu-a-1127	ER+ Breast cancer (Combined Oncoarray; iCOGS; GWAS meta analysis) || id:ieu-a-1127	Total lipids in large LDL	MR Egger	80	0.00325933	0.0313791	0.91754	-0.0582438	0.0647624	1.00326	0.94342	1.06691	0.971635
ebi-cfb233-GCST90302013	ieu-a-1127	ER+ Breast cancer (Combined Oncoarray; iCOGS; GWAS meta analysis) || id:ieu-a-1127	Total lipids in large LDL	Weighted median	80	0.00215792	0.0272285	0.936832	-0.0512099	0.0555258	1.00216	0.950079	1.0571	0.99327
ebi-cfb233-GCST90302013	ieu-a-1127	ER+ Breast cancer (Combined Oncoarray; iCOGS; GWAS meta analysis) || id:ieu-a-1127	Total lipids in large LDL	Weighted mode	80	0.00690571	0.0227719	0.762492	-0.0377271	0.0515386	1.00693	0.962976	1.05289	0.964446
ebi-cfb233-GCST90302014	ieu-a-1127	ER+ Breast cancer (Combined Oncoarray; iCOGS; GWAS meta analysis) || id:ieu-a-1127	Concentration of large LDL particles	Inverse variance weighted (multiplicative random effects)	77	-0.00768747	0.0225169	0.732796	-0.0518206	0.0364457	0.992342	0.949499	1.03712	0.900741
ebi-cfb233-GCST90302014	ieu-a-1127	ER+ Breast cancer (Combined Oncoarray; iCOGS; GWAS meta analysis) || id:ieu-a-1127	Concentration of large LDL particles	MR Egger	77	-0.00055533	0.0322176	0.986293	-0.0637019	0.0625912	0.999445	0.938285	1.06459	0.986293
ebi-cfb233-GCST90302014	ieu-a-1127	ER+ Breast cancer (Combined Oncoarray; iCOGS; GWAS meta analysis) || id:ieu-a-1127	Concentration of large LDL particles	Weighted median	77	0.00295274	0.02733	0.913964	-0.0506142	0.0565196	1.00296	0.950645	1.05815	0.99327
ebi-cfb233-GCST90302014	ieu-a-1127	ER+ Breast cancer (Combined Oncoarray; iCOGS; GWAS meta analysis) || id:ieu-a-1127	Concentration of large LDL particles	Weighted mode	77	0.00684882	0.0242338	0.778241	-0.0406494	0.0543471	1.00687	0.960166	1.05585	0.971324
ebi-cfb233-GCST90302015	ieu-a-1127	ER+ Breast cancer (Combined Oncoarray; iCOGS; GWAS meta analysis) || id:ieu-a-1127	Phospholipids in large LDL	Inverse variance weighted (multiplicative random effects)	79	-0.00215672	0.0220971	0.922248	-0.0454671	0.0411537	0.997846	0.955551	1.04201	0.964539
ebi-cfb233-GCST90302015	ieu-a-1127	ER+ Breast cancer (Combined Oncoarray; iCOGS; GWAS meta analysis) || id:ieu-a-1127	Phospholipids in large LDL	MR Egger	79	-0.00506924	0.0313126	0.871815	-0.0664419	0.0563034	0.994944	0.935717	1.05792	0.956761
ebi-cfb233-GCST90302015	ieu-a-1127	ER+ Breast cancer (Combined Oncoarray; iCOGS; GWAS meta analysis) || id:ieu-a-1127	Phospholipids in large LDL	Weighted median	79	0.00105491	0.0266363	0.968409	-0.0511523	0.0532621	1.00106	0.950134	1.05471	0.997427
ebi-cfb233-GCST90302015	ieu-a-1127	ER+ Breast cancer (Combined Oncoarray; iCOGS; GWAS meta analysis) || id:ieu-a-1127	Phospholipids in large LDL	Weighted mode	79	0.00577689	0.0242299	0.812181	-0.0417137	0.0532675	1.00579	0.959144	1.05471	0.973646
ebi-cfb233-GCST90302016	ieu-a-1127	ER+ Breast cancer (Combined Oncoarray; iCOGS; GWAS meta analysis) || id:ieu-a-1127	Phospholipids to total lipids ratio in large LDL	Inverse variance weighted (multiplicative random effects)	75	0.0027682	0.0208397	0.894326	-0.0380777	0.0436141	1.00277	0.962638	1.04458	0.964539
ebi-cfb233-GCST90302016	ieu-a-1127	ER+ Breast cancer (Combined Oncoarray; iCOGS; GWAS meta analysis) || id:ieu-a-1127	Phospholipids to total lipids ratio in large LDL	MR Egger	75	0.0151551	0.0302136	0.617459	-0.0440636	0.0743738	1.01527	0.956893	1.07721	0.879114
ebi-cfb233-GCST90302016	ieu-a-1127	ER+ Breast cancer (Combined Oncoarray; iCOGS; GWAS meta analysis) || id:ieu-a-1127	Phospholipids to total lipids ratio in large LDL	Weighted median	75	-0.000613459	0.0266274	0.981619	-0.0528031	0.0515762	0.999387	0.948567	1.05293	0.997427
ebi-cfb233-GCST90302016	ieu-a-1127	ER+ Breast cancer (Combined Oncoarray; iCOGS; GWAS meta analysis) || id:ieu-a-1127	Phospholipids to total lipids ratio in large LDL	Weighted mode	75	-0.00107253	0.0220762	0.961383	-0.0443419	0.0421969	0.998928	0.956627	1.0431	0.98405
ebi-cfb233-GCST90302017	ieu-a-1127	ER+ Breast cancer (Combined Oncoarray; iCOGS; GWAS meta analysis) || id:ieu-a-1127	Triglycerides in large LDL	Inverse variance weighted (multiplicative random effects)	68	-0.0227503	0.0286909	0.42781	-0.0789844	0.0334839	0.977507	0.924054	1.03405	0.664531
ebi-cfb233-GCST90302017	ieu-a-1127	ER+ Breast cancer (Combined Oncoarray; iCOGS; GWAS meta analysis) || id:ieu-a-1127	Triglycerides in large LDL	MR Egger	68	-0.0709164	0.0482519	0.146391	-0.16549	0.0236573	0.93154	0.847478	1.02394	0.368574
ebi-cfb233-GCST90302017	ieu-a-1127	ER+ Breast cancer (Combined Oncoarray; iCOGS; GWAS meta analysis) || id:ieu-a-1127	Triglycerides in large LDL	Weighted median	68	-0.0107645	0.0324704	0.740254	-0.0744066	0.0528775	0.989293	0.928294	1.0543	0.99327
ebi-cfb233-GCST90302017	ieu-a-1127	ER+ Breast cancer (Combined Oncoarray; iCOGS; GWAS meta analysis) || id:ieu-a-1127	Triglycerides in large LDL	Weighted mode	68	0.00226232	0.0330291	0.945596	-0.0624747	0.0669994	1.00226	0.939437	1.06929	0.98405
ebi-cfb233-GCST90302018	ieu-a-1127	ER+ Breast cancer (Combined Oncoarray; iCOGS; GWAS meta analysis) || id:ieu-a-1127	Triglycerides to total lipids ratio in large LDL	Inverse variance weighted (multiplicative random effects)	44	0.0053335	0.0268973	0.842817	-0.0473852	0.0580522	1.00535	0.95372	1.05977	0.953921
ebi-cfb233-GCST90302018	ieu-a-1127	ER+ Breast cancer (Combined Oncoarray; iCOGS; GWAS meta analysis) || id:ieu-a-1127	Triglycerides to total lipids ratio in large LDL	MR Egger	44	0.0139113	0.037789	0.714625	-0.0601552	0.0879778	1.01401	0.941618	1.09196	0.909878
ebi-cfb233-GCST90302018	ieu-a-1127	ER+ Breast cancer (Combined Oncoarray; iCOGS; GWAS meta analysis) || id:ieu-a-1127	Triglycerides to total lipids ratio in large LDL	Weighted median	44	0.0654074	0.0307863	0.0336234	0.00506617	0.125749	1.06759	1.00508	1.134	0.111847
ebi-cfb233-GCST90302018	ieu-a-1127	ER+ Breast cancer (Combined Oncoarray; iCOGS; GWAS meta analysis) || id:ieu-a-1127	Triglycerides to total lipids ratio in large LDL	Weighted mode	44	0.0385846	0.0240289	0.115647	-0.0085121	0.0856813	1.03934	0.991524	1.08946	0.27218
ebi-cfb233-GCST90302019	ieu-a-1127	ER+ Breast cancer (Combined Oncoarray; iCOGS; GWAS meta analysis) || id:ieu-a-1127	Total Cholesterol in large VLDL	Inverse variance weighted (multiplicative random effects)	60	-0.0875875	0.0327847	0.00754913	-0.151845	-0.0233295	0.916139	0.859121	0.976941	0.0358969
ebi-cfb233-GCST90302019	ieu-a-1127	ER+ Breast cancer (Combined Oncoarray; iCOGS; GWAS meta analysis) || id:ieu-a-1127	Total Cholesterol in large VLDL	MR Egger	60	-0.126387	0.0528867	0.0201297	-0.230045	-0.0227288	0.881274	0.794498	0.977528	0.144612
ebi-cfb233-GCST90302019	ieu-a-1127	ER+ Breast cancer (Combined Oncoarray; iCOGS; GWAS meta analysis) || id:ieu-a-1127	Total Cholesterol in large VLDL	Weighted median	60	-0.111443	0.0305873	0.000269035	-0.171394	-0.0514914	0.894543	0.84249	0.949812	0.00245912
ebi-cfb233-GCST90302019	ieu-a-1127	ER+ Breast cancer (Combined Oncoarray; iCOGS; GWAS meta analysis) || id:ieu-a-1127	Total Cholesterol in large VLDL	Weighted mode	60	-0.106396	0.0257267	0.000113672	-0.156821	-0.0559722	0.899068	0.854857	0.945565	0.00193011
ebi-cfb233-GCST90302020	ieu-a-1127	ER+ Breast cancer (Combined Oncoarray; iCOGS; GWAS meta analysis) || id:ieu-a-1127	Total cholesterol to total lipids ratio in large VLDL	Inverse variance weighted (multiplicative random effects)	24	-0.0102044	0.0538585	0.849727	-0.115767	0.0953583	0.989847	0.890683	1.10005	0.956456
ebi-cfb233-GCST90302020	ieu-a-1127	ER+ Breast cancer (Combined Oncoarray; iCOGS; GWAS meta analysis) || id:ieu-a-1127	Total cholesterol to total lipids ratio in large VLDL	MR Egger	24	-0.00614957	0.0996212	0.951336	-0.201407	0.189108	0.993869	0.81758	1.20817	0.976481
ebi-cfb233-GCST90302020	ieu-a-1127	ER+ Breast cancer (Combined Oncoarray; iCOGS; GWAS meta analysis) || id:ieu-a-1127	Total cholesterol to total lipids ratio in large VLDL	Weighted median	24	-0.0204015	0.0442506	0.644767	-0.107133	0.0663297	0.979805	0.898407	1.06858	0.99327
ebi-cfb233-GCST90302020	ieu-a-1127	ER+ Breast cancer (Combined Oncoarray; iCOGS; GWAS meta analysis) || id:ieu-a-1127	Total cholesterol to total lipids ratio in large VLDL	Weighted mode	24	-0.019608	0.0418949	0.644168	-0.101722	0.0625059	0.980583	0.903281	1.0645	0.904164
ebi-cfb233-GCST90302021	ieu-a-1127	ER+ Breast cancer (Combined Oncoarray; iCOGS; GWAS meta analysis) || id:ieu-a-1127	Cholesterol esters in large VLDL	Inverse variance weighted (multiplicative random effects)	60	-0.0829043	0.0304238	0.00643058	-0.142535	-0.0232736	0.920439	0.867157	0.976995	0.0340528
ebi-cfb233-GCST90302021	ieu-a-1127	ER+ Breast cancer (Combined Oncoarray; iCOGS; GWAS meta analysis) || id:ieu-a-1127	Cholesterol esters in large VLDL	MR Egger	60	-0.120527	0.0489549	0.0168097	-0.216479	-0.0245756	0.886453	0.805349	0.975724	0.144612
ebi-cfb233-GCST90302021	ieu-a-1127	ER+ Breast cancer (Combined Oncoarray; iCOGS; GWAS meta analysis) || id:ieu-a-1127	Cholesterol esters in large VLDL	Weighted median	60	-0.112375	0.0298497	0.000166762	-0.17088	-0.0538691	0.893709	0.842923	0.947556	0.00212128
ebi-cfb233-GCST90302021	ieu-a-1127	ER+ Breast cancer (Combined Oncoarray; iCOGS; GWAS meta analysis) || id:ieu-a-1127	Cholesterol esters in large VLDL	Weighted mode	60	-0.106126	0.0241041	4.55829e-05	-0.153371	-0.0588824	0.899311	0.857812	0.942818	0.00193011
ebi-cfb233-GCST90302022	ieu-a-1127	ER+ Breast cancer (Combined Oncoarray; iCOGS; GWAS meta analysis) || id:ieu-a-1127	Cholesteryl esters to total lipids ratio in large VLDL	Inverse variance weighted (multiplicative random effects)	27	0.0155695	0.0464542	0.737505	-0.0754807	0.10662	1.01569	0.927298	1.11251	0.900741
ebi-cfb233-GCST90302022	ieu-a-1127	ER+ Breast cancer (Combined Oncoarray; iCOGS; GWAS meta analysis) || id:ieu-a-1127	Cholesteryl esters to total lipids ratio in large VLDL	MR Egger	27	0.0215572	0.0846802	0.801136	-0.144416	0.18753	1.02179	0.865528	1.20627	0.950296
ebi-cfb233-GCST90302022	ieu-a-1127	ER+ Breast cancer (Combined Oncoarray; iCOGS; GWAS meta analysis) || id:ieu-a-1127	Cholesteryl esters to total lipids ratio in large VLDL	Weighted median	27	-0.0107189	0.0498592	0.829781	-0.108443	0.0870052	0.989338	0.89723	1.0909	0.99327
ebi-cfb233-GCST90302022	ieu-a-1127	ER+ Breast cancer (Combined Oncoarray; iCOGS; GWAS meta analysis) || id:ieu-a-1127	Cholesteryl esters to total lipids ratio in large VLDL	Weighted mode	27	-0.0517938	0.0462441	0.27295	-0.142432	0.0388447	0.949525	0.867246	1.03961	0.52129
ebi-cfb233-GCST90302023	ieu-a-1127	ER+ Breast cancer (Combined Oncoarray; iCOGS; GWAS meta analysis) || id:ieu-a-1127	Free cholesterol in large VLDL	Inverse variance weighted (multiplicative random effects)	57	-0.0789393	0.0349075	0.0237355	-0.147358	-0.0105205	0.924096	0.862985	0.989535	0.0744688
ebi-cfb233-GCST90302023	ieu-a-1127	ER+ Breast cancer (Combined Oncoarray; iCOGS; GWAS meta analysis) || id:ieu-a-1127	Free cholesterol in large VLDL	MR Egger	57	-0.134157	0.0548668	0.0177099	-0.241696	-0.0266181	0.874453	0.785295	0.973733	0.144612
ebi-cfb233-GCST90302023	ieu-a-1127	ER+ Breast cancer (Combined Oncoarray; iCOGS; GWAS meta analysis) || id:ieu-a-1127	Free cholesterol in large VLDL	Weighted median	57	-0.118152	0.0307958	0.000124732	-0.178512	-0.0577925	0.888561	0.836514	0.943846	0.00212128
ebi-cfb233-GCST90302023	ieu-a-1127	ER+ Breast cancer (Combined Oncoarray; iCOGS; GWAS meta analysis) || id:ieu-a-1127	Free cholesterol in large VLDL	Weighted mode	57	-0.108372	0.0264083	0.000133227	-0.160132	-0.0566119	0.897294	0.852031	0.944961	0.00193011
ebi-cfb233-GCST90302024	ieu-a-1127	ER+ Breast cancer (Combined Oncoarray; iCOGS; GWAS meta analysis) || id:ieu-a-1127	Free cholesterol to total lipids ratio in large VLDL	Inverse variance weighted (multiplicative random effects)	22	-0.0709351	0.0453626	0.11788	-0.159846	0.0179756	0.931522	0.852275	1.01814	0.261044
ebi-cfb233-GCST90302024	ieu-a-1127	ER+ Breast cancer (Combined Oncoarray; iCOGS; GWAS meta analysis) || id:ieu-a-1127	Free cholesterol to total lipids ratio in large VLDL	MR Egger	22	-0.154714	0.0960346	0.122844	-0.342942	0.0335135	0.85666	0.709679	1.03408	0.344851
ebi-cfb233-GCST90302024	ieu-a-1127	ER+ Breast cancer (Combined Oncoarray; iCOGS; GWAS meta analysis) || id:ieu-a-1127	Free cholesterol to total lipids ratio in large VLDL	Weighted median	22	-0.0895507	0.0506387	0.0769902	-0.188803	0.0097012	0.914342	0.82795	1.00975	0.197129
ebi-cfb233-GCST90302024	ieu-a-1127	ER+ Breast cancer (Combined Oncoarray; iCOGS; GWAS meta analysis) || id:ieu-a-1127	Free cholesterol to total lipids ratio in large VLDL	Weighted mode	22	-0.110968	0.064329	0.0992143	-0.237053	0.0151167	0.894967	0.788949	1.01523	0.237422
ebi-cfb233-GCST90302025	ieu-a-1127	ER+ Breast cancer (Combined Oncoarray; iCOGS; GWAS meta analysis) || id:ieu-a-1127	Total lipids in large VLDL	Inverse variance weighted (multiplicative random effects)	54	-0.0916471	0.0314438	0.00356112	-0.153277	-0.0300172	0.912427	0.857892	0.970429	0.0218353
ebi-cfb233-GCST90302025	ieu-a-1127	ER+ Breast cancer (Combined Oncoarray; iCOGS; GWAS meta analysis) || id:ieu-a-1127	Total lipids in large VLDL	MR Egger	54	-0.112493	0.0509591	0.0317137	-0.212373	-0.0126135	0.893603	0.808663	0.987466	0.16471
ebi-cfb233-GCST90302025	ieu-a-1127	ER+ Breast cancer (Combined Oncoarray; iCOGS; GWAS meta analysis) || id:ieu-a-1127	Total lipids in large VLDL	Weighted median	54	-0.108389	0.0312094	0.000514768	-0.169559	-0.0472183	0.897279	0.844037	0.953879	0.00363202
ebi-cfb233-GCST90302025	ieu-a-1127	ER+ Breast cancer (Combined Oncoarray; iCOGS; GWAS meta analysis) || id:ieu-a-1127	Total lipids in large VLDL	Weighted mode	54	-0.107382	0.0272835	0.00024312	-0.160858	-0.0539067	0.898182	0.851413	0.947521	0.00217873
ebi-cfb233-GCST90302026	ieu-a-1127	ER+ Breast cancer (Combined Oncoarray; iCOGS; GWAS meta analysis) || id:ieu-a-1127	Concentration of large VLDL particles	Inverse variance weighted (multiplicative random effects)	55	-0.0968935	0.0309768	0.00176037	-0.157608	-0.036179	0.907653	0.854185	0.964468	0.0142687
ebi-cfb233-GCST90302026	ieu-a-1127	ER+ Breast cancer (Combined Oncoarray; iCOGS; GWAS meta analysis) || id:ieu-a-1127	Concentration of large VLDL particles	MR Egger	55	-0.0993418	0.0502055	0.0530561	-0.197745	-0.000939072	0.905433	0.820579	0.999061	0.224765
ebi-cfb233-GCST90302026	ieu-a-1127	ER+ Breast cancer (Combined Oncoarray; iCOGS; GWAS meta analysis) || id:ieu-a-1127	Concentration of large VLDL particles	Weighted median	55	-0.108525	0.03134	0.000534542	-0.169951	-0.0470984	0.897157	0.843706	0.953994	0.00363202
ebi-cfb233-GCST90302026	ieu-a-1127	ER+ Breast cancer (Combined Oncoarray; iCOGS; GWAS meta analysis) || id:ieu-a-1127	Concentration of large VLDL particles	Weighted mode	55	-0.10492	0.0272434	0.000313754	-0.158317	-0.0515226	0.900397	0.853579	0.949782	0.00270758
ebi-cfb233-GCST90302027	ieu-a-1127	ER+ Breast cancer (Combined Oncoarray; iCOGS; GWAS meta analysis) || id:ieu-a-1127	Phospholipids in large VLDL	Inverse variance weighted (multiplicative random effects)	58	-0.0806949	0.0340932	0.0179383	-0.147518	-0.0138722	0.922475	0.862847	0.986224	0.0628098
ebi-cfb233-GCST90302027	ieu-a-1127	ER+ Breast cancer (Combined Oncoarray; iCOGS; GWAS meta analysis) || id:ieu-a-1127	Phospholipids in large VLDL	MR Egger	58	-0.134067	0.0543738	0.0167661	-0.24064	-0.0274945	0.874531	0.786125	0.97288	0.144612
ebi-cfb233-GCST90302027	ieu-a-1127	ER+ Breast cancer (Combined Oncoarray; iCOGS; GWAS meta analysis) || id:ieu-a-1127	Phospholipids in large VLDL	Weighted median	58	-0.117523	0.0308855	0.000141731	-0.178059	-0.0569877	0.88912	0.836893	0.944606	0.00212128
ebi-cfb233-GCST90302027	ieu-a-1127	ER+ Breast cancer (Combined Oncoarray; iCOGS; GWAS meta analysis) || id:ieu-a-1127	Phospholipids in large VLDL	Weighted mode	58	-0.104076	0.0258571	0.000169954	-0.154756	-0.0533964	0.901157	0.856624	0.948004	0.00193011
ebi-cfb233-GCST90302028	ieu-a-1127	ER+ Breast cancer (Combined Oncoarray; iCOGS; GWAS meta analysis) || id:ieu-a-1127	Phospholipids to total lipids ratio in large VLDL	Inverse variance weighted (multiplicative random effects)	32	0.0191081	0.0386927	0.621418	-0.0567296	0.0949458	1.01929	0.944849	1.0996	0.834242
ebi-cfb233-GCST90302028	ieu-a-1127	ER+ Breast cancer (Combined Oncoarray; iCOGS; GWAS meta analysis) || id:ieu-a-1127	Phospholipids to total lipids ratio in large VLDL	MR Egger	32	-0.00546173	0.0616674	0.930014	-0.12633	0.115406	0.994553	0.881324	1.12233	0.972724
ebi-cfb233-GCST90302028	ieu-a-1127	ER+ Breast cancer (Combined Oncoarray; iCOGS; GWAS meta analysis) || id:ieu-a-1127	Phospholipids to total lipids ratio in large VLDL	Weighted median	32	0.00620672	0.0384717	0.871832	-0.0691978	0.0816112	1.00623	0.933142	1.08503	0.99327
ebi-cfb233-GCST90302028	ieu-a-1127	ER+ Breast cancer (Combined Oncoarray; iCOGS; GWAS meta analysis) || id:ieu-a-1127	Phospholipids to total lipids ratio in large VLDL	Weighted mode	32	0.0121405	0.0342233	0.725184	-0.0549371	0.0792181	1.01221	0.946545	1.08244	0.964446
ebi-cfb233-GCST90302029	ieu-a-1127	ER+ Breast cancer (Combined Oncoarray; iCOGS; GWAS meta analysis) || id:ieu-a-1127	Triglycerides in large VLDL	Inverse variance weighted (multiplicative random effects)	58	-0.088175	0.0326684	0.0069529	-0.152205	-0.0241449	0.915601	0.858812	0.976144	0.0344686
ebi-cfb233-GCST90302029	ieu-a-1127	ER+ Breast cancer (Combined Oncoarray; iCOGS; GWAS meta analysis) || id:ieu-a-1127	Triglycerides in large VLDL	MR Egger	58	-0.105628	0.0529343	0.0508669	-0.209379	-0.00187672	0.899759	0.811088	0.998125	0.219481
ebi-cfb233-GCST90302029	ieu-a-1127	ER+ Breast cancer (Combined Oncoarray; iCOGS; GWAS meta analysis) || id:ieu-a-1127	Triglycerides in large VLDL	Weighted median	58	-0.103262	0.0307731	0.000791988	-0.163577	-0.0429463	0.901891	0.849101	0.957963	0.00439365
ebi-cfb233-GCST90302029	ieu-a-1127	ER+ Breast cancer (Combined Oncoarray; iCOGS; GWAS meta analysis) || id:ieu-a-1127	Triglycerides in large VLDL	Weighted mode	58	-0.105983	0.026358	0.00017231	-0.157645	-0.054321	0.89944	0.854153	0.947128	0.00193011
ebi-cfb233-GCST90302030	ieu-a-1127	ER+ Breast cancer (Combined Oncoarray; iCOGS; GWAS meta analysis) || id:ieu-a-1127	Triglycerides to total lipids ratio in large VLDL	Inverse variance weighted (multiplicative random effects)	30	0.0155901	0.0436978	0.721263	-0.0700576	0.101238	1.01571	0.93234	1.10654	0.898955
ebi-cfb233-GCST90302030	ieu-a-1127	ER+ Breast cancer (Combined Oncoarray; iCOGS; GWAS meta analysis) || id:ieu-a-1127	Triglycerides to total lipids ratio in large VLDL	MR Egger	30	-0.0312377	0.0817547	0.705279	-0.191477	0.129001	0.969245	0.825739	1.13769	0.903037
ebi-cfb233-GCST90302030	ieu-a-1127	ER+ Breast cancer (Combined Oncoarray; iCOGS; GWAS meta analysis) || id:ieu-a-1127	Triglycerides to total lipids ratio in large VLDL	Weighted median	30	-0.00348674	0.0437251	0.936442	-0.0891879	0.0822144	0.996519	0.914674	1.08569	0.99327
ebi-cfb233-GCST90302030	ieu-a-1127	ER+ Breast cancer (Combined Oncoarray; iCOGS; GWAS meta analysis) || id:ieu-a-1127	Triglycerides to total lipids ratio in large VLDL	Weighted mode	30	-0.0268101	0.038469	0.491396	-0.102209	0.048589	0.973546	0.902841	1.04979	0.797211
ebi-cfb233-GCST90302031	ieu-a-1127	ER+ Breast cancer (Combined Oncoarray; iCOGS; GWAS meta analysis) || id:ieu-a-1127	Total cholesterol levels in medium HDL	Inverse variance weighted (multiplicative random effects)	45	0.0710322	0.0313176	0.0233219	0.00964958	0.132415	1.07362	1.0097	1.14158	0.0744384
ebi-cfb233-GCST90302031	ieu-a-1127	ER+ Breast cancer (Combined Oncoarray; iCOGS; GWAS meta analysis) || id:ieu-a-1127	Total cholesterol levels in medium HDL	MR Egger	45	0.0794257	0.0566283	0.167921	-0.0315658	0.190417	1.08267	0.968927	1.20975	0.387383
ebi-cfb233-GCST90302031	ieu-a-1127	ER+ Breast cancer (Combined Oncoarray; iCOGS; GWAS meta analysis) || id:ieu-a-1127	Total cholesterol levels in medium HDL	Weighted median	45	0.0805865	0.0442561	0.0686204	-0.00615554	0.167329	1.08392	0.993863	1.18214	0.181688
ebi-cfb233-GCST90302031	ieu-a-1127	ER+ Breast cancer (Combined Oncoarray; iCOGS; GWAS meta analysis) || id:ieu-a-1127	Total cholesterol levels in medium HDL	Weighted mode	45	0.0702175	0.0490982	0.159739	-0.026015	0.16645	1.07274	0.97432	1.1811	0.351124
ebi-cfb233-GCST90302032	ieu-a-1127	ER+ Breast cancer (Combined Oncoarray; iCOGS; GWAS meta analysis) || id:ieu-a-1127	Total cholesterol to total lipids ratio in medium HDL	Inverse variance weighted (multiplicative random effects)	52	0.0975332	0.0307175	0.00149749	0.0373269	0.157739	1.10245	1.03803	1.17086	0.0140809
ebi-cfb233-GCST90302032	ieu-a-1127	ER+ Breast cancer (Combined Oncoarray; iCOGS; GWAS meta analysis) || id:ieu-a-1127	Total cholesterol to total lipids ratio in medium HDL	MR Egger	52	0.0438168	0.0490642	0.376109	-0.0523491	0.139983	1.04479	0.948997	1.15025	0.663889
ebi-cfb233-GCST90302032	ieu-a-1127	ER+ Breast cancer (Combined Oncoarray; iCOGS; GWAS meta analysis) || id:ieu-a-1127	Total cholesterol to total lipids ratio in medium HDL	Weighted median	52	0.0760627	0.0337891	0.0243793	0.00983596	0.142289	1.07903	1.00988	1.15291	0.0887559
ebi-cfb233-GCST90302032	ieu-a-1127	ER+ Breast cancer (Combined Oncoarray; iCOGS; GWAS meta analysis) || id:ieu-a-1127	Total cholesterol to total lipids ratio in medium HDL	Weighted mode	52	0.0732932	0.0301295	0.0185379	0.0142394	0.132347	1.07605	1.01434	1.1415	0.0674894
ebi-cfb233-GCST90302033	ieu-a-1127	ER+ Breast cancer (Combined Oncoarray; iCOGS; GWAS meta analysis) || id:ieu-a-1127	Cholesterol esters in medium HDL	Inverse variance weighted (multiplicative random effects)	48	0.0745194	0.0330083	0.0239707	0.00982323	0.139216	1.07737	1.00987	1.14937	0.0744688
ebi-cfb233-GCST90302033	ieu-a-1127	ER+ Breast cancer (Combined Oncoarray; iCOGS; GWAS meta analysis) || id:ieu-a-1127	Cholesterol esters in medium HDL	MR Egger	48	0.0866779	0.0598615	0.154406	-0.0306506	0.204006	1.09055	0.969814	1.22631	0.38273
[truncated: 562 more rows]

## Sheet: ST4
Supplementary Table 4. Associations between circulating metabolic biomarkers and ER- BC from Mendelian randomization analyses.
[truncated: 933 more rows]

[truncated: 13 more sheets: ST5, ST6, ST7, ST8, ST9, ST10, ST11, ST12, ST13, ST14, ST15, ST16, ST17]
